# Supplementary material for: The Semi-Supervised Strategy of Machine Learning on the Gene Family Diversity to Unravel Resveratrol Synthesis
Source: Plants (Basel). 2021 Sep 29;10(10):2058. doi: 10.3390/plants10102058 (PMC8538884; doi:10.3390/plants10102058)
Supplement: Supplementary file 1 [file plants-10-02058-s001.zip]

Archive with 3 entries (3 files):
- Table S2. selected_features.xlsx
- TableS1.xlsx
- Figures_legends.pdf
