# Supplementary material for: The Semi-Supervised Strategy of Machine Learning on the Gene Family Diversity to Unravel Resveratrol Synthesis
Source: Plants (Basel). 2021 Sep 29;10(10):2058. doi: 10.3390/plants10102058 (PMC8538884; doi:10.3390/plants10102058)
Supplement: Supplementary file 1 [file plants-10-02058-s001.zip › Table S2. selected_features.xlsx]

## Sheet: Sheet1
Table S2. Annotation of selected gene families for resveratrol production
Gene family ID	Eggnog Annotation
37R7W	phenylalanine
37SDG	UDP-Glycosyltransferase
37TNN	Hyaluronan / mRNA binding family
37TCT	transcription factor
37KBC	Cytokinin-activating enzyme working in the direct activation pathway. Phosphoribohydrolase that converts inactive cytokinin nucleotides to the biologically active free-base forms
37NUR	LRR receptor-like serine threonine-protein kinase
37WBP	High mobility group B protein
37UUT	Domain of unknown function
37RD7	Wall-associated receptor kinase C-terminal
37TN4	mTERF
37NC3	Pentatricopeptide repeat-containing protein
37NM0	Rhamnogalacturonate lyase
37HS8	Pentatricopeptide repeat-containing protein
37M76	synthase
37X2S	Saposin (B) Domains
37R4D	The light-harvesting complex (LHC) functions as a light receptor, it captures and delivers excitation energy to photosystems with which it is closely associated
37T2R	Pentatricopeptide repeat-containing protein
37QBV	Arogenate dehydratase prephenate dehydratase
37SAQ	Pentatricopeptide repeat-containing protein
37TCF	E3 ubiquitin-protein ligase that mediates ubiquitination and subsequent proteasomal degradation of target proteins. E3 ubiquitin ligases accept ubiquitin from an E2 ubiquitin- conjugating enzyme in the form of a thioester and then directly transfers the ubiquitin to targeted substrates
