# Supplementary material for: The Semi-Supervised Strategy of Machine Learning on the Gene Family Diversity to Unravel Resveratrol Synthesis
Source: Plants (Basel). 2021 Sep 29;10(10):2058. doi: 10.3390/plants10102058 (PMC8538884; doi:10.3390/plants10102058)
Supplement: Supplementary file 1 [file plants-10-02058-s001.zip › TableS1.xlsx]

## Sheet: Sheet1
Table S1. Dataset for the machine learning, the values are the count of gene families of each species.
	Prunus mume	Brachypodium distachyon	Aquilegia coerulea	Citrus sinensis	Gossypium raimondii	Vitis vinifera	Populus trichocarpa	Prunus persica	Aegilops tauschii	Panicum virgatum	Manihot esculenta	Ricinus communis	Linum usitatissimum	Oryza glumipatula	Oryza meridionalis	Phoenix dactylifera	Hordeum vulgare	Oryza sativa	Oryza brachyantha	Oryza nivara	Oryza punctata	Oryza glaberrima	Setaria italica	Sorghum bicolor	Triticum aestivum	Triticum urartu	Zea mays	Musa acuminata	Oryza barthii	Eucalyptus grandis	Leersia perrieri	Citrus clementina	Morus notabilis	Amborella trichopoda	Beta vulgaris	Pyrus x bretschneideri	Ostreococcus sp. 'lucimarinus'	Coccomyxa subellipsoidea	Capsella grandiflora	Tarenaya hassleriana	Micromonas commoda	Chlamydomonas reinhardtii	Volvox carteri	Auxenochlorella protothecoides	Physcomitrium patens	Theobroma cacao	Carica papaya	Cucumis melo	Cucumis sativus
37HDQ	1	2	1	1	1	1	1	1	3	4	1	2	1	3	2	1	1	2	2	2	3	3	2	2	1	1	2	1	3	1	2	1	1	0	0	0	0	0	0	0	0	0	0	0	0	0	0	0	0
37HDR	3	6	2	3	10	3	5	3	3	15	7	3	6	8	4	4	3	8	6	5	6	7	6	6	9	2	9	8	7	3	6	3	2	3	4	9	1	1	5	5	1	1	1	1	5	4	3	4	5
37HDS	1	1	1	1	0	1	2	1	0	4	2	1	2	1	1	1	0	1	1	1	1	1	1	1	4	0	1	3	1	1	1	0	1	1	1	2	0	0	1	1	0	0	0	0	0	1	1	1	2
37HDT	1	1	2	1	2	1	1	1	1	5	1	1	2	1	1	1	2	1	1	1	1	1	1	2	3	1	2	2	1	1	1	1	1	1	3	4	1	1	1	1	1	1	1	1	1	1	3	1	2
37HDU	1	1	1	1	1	2	2	2	1	6	2	1	2	1	1	0	1	1	1	1	1	1	1	1	3	1	1	1	2	1	1	1	1	1	1	2	1	0	1	2	0	0	0	0	1	1	1	1	1
37HDV	1	1	3	24	0	1	2	1	0	2	1	0	0	1	1	1	1	0	1	1	1	1	1	1	3	1	2	1	1	0	1	21	0	0	1	0	0	0	0	0	0	0	0	0	0	0	0	0	0
37HDW	1	1	1	1	1	1	4	1	1	6	2	1	2	2	2	1	1	2	1	2	2	2	2	2	8	5	2	2	2	1	2	1	1	1	1	4	0	0	1	1	0	0	0	0	0	2	1	1	2
37HDX	1	1	2	1	3	1	1	1	2	10	2	1	5	1	1	1	1	1	1	1	1	1	2	2	4	2	2	4	1	0	0	3	0	1	1	0	0	1	3	2	1	0	0	0	3	1	1	1	1
37HDY	2	2	2	2	4	2	4	2	2	7	4	2	4	3	2	2	2	2	2	2	2	1	2	2	7	2	2	2	2	2	2	2	2	2	2	3	0	1	2	4	0	1	1	0	1	2	2	2	3
37HDZ	0	2	1	2	2	1	3	0	1	2	1	1	0	1	1	3	1	1	1	1	1	1	1	0	3	1	2	2	1	1	1	1	1	1	1	0	0	0	1	1	0	0	0	0	0	1	0	1	1
37HE0	2	4	3	3	5	3	7	2	2	6	5	3	4	4	4	3	2	5	4	8	6	5	3	4	9	2	4	5	4	3	4	3	2	2	2	0	1	1	2	5	1	1	1	1	7	2	2	2	4
37HE1	2	5	3	2	3	2	3	2	5	13	3	1	4	5	5	3	5	5	5	5	5	5	5	5	18	4	7	4	5	4	5	2	3	3	2	3	0	0	2	3	0	0	0	0	5	2	3	2	3
37HE2	2	1	2	2	5	2	4	2	1	4	2	2	3	2	2	3	1	3	3	2	2	2	2	2	3	1	2	5	2	2	2	2	4	1	1	2	0	0	2	5	0	0	0	0	3	2	1	2	3
37HE3	1	1	0	1	1	1	1	1	1	3	1	1	0	1	1	1	1	0	0	1	1	1	1	1	2	0	1	0	1	1	1	1	1	1	1	1	1	1	0	1	1	1	1	0	1	1	1	1	1
37HE4	1	1	3	1	1	1	2	1	1	3	1	1	0	1	1	1	1	1	1	1	1	0	1	1	3	1	1	1	1	1	1	1	1	1	1	3	0	0	0	0	0	0	0	0	0	1	0	1	1
37HE5	1	1	1	1	1	1	2	1	1	2	2	2	2	2	1	2	1	1	1	1	1	1	1	5	6	3	2	1	2	1	0	1	1	2	2	1	1	1	2	2	1	0	0	0	4	1	1	1	2
37HE6	1	3	1	1	1	1	1	1	2	6	1	1	4	2	2	2	2	2	2	2	3	2	2	3	5	2	2	3	1	2	2	1	3	1	1	1	0	0	1	2	0	0	0	0	2	1	1	1	2
37HE7	1	1	1	1	1	1	0	1	1	1	1	1	0	1	1	1	1	0	1	1	1	1	1	1	3	1	1	0	1	1	1	1	1	0	1	2	0	0	1	1	0	0	0	0	1	1	0	1	0
37HE8	2	1	1	1	1	1	1	2	0	3	1	1	2	1	1	1	1	1	1	1	1	1	1	1	3	1	1	1	2	1	2	1	0	1	1	3	1	2	1	1	2	2	2	0	1	1	1	1	1
37HE9	1	1	1	1	1	1	2	1	0	2	2	1	2	1	1	1	1	1	1	1	1	1	1	1	5	1	1	1	1	2	1	1	1	1	1	1	0	1	1	2	0	1	1	1	3	1	1	1	2
37HEA	1	1	1	1	1	1	1	1	0	2	1	1	2	1	0	1	1	1	1	1	1	1	1	1	3	1	1	1	1	1	1	1	1	1	1	2	1	1	1	3	1	1	1	1	1	1	1	1	1
37HEB	1	1	1	1	2	1	1	1	0	3	1	1	2	1	1	1	2	1	1	1	1	1	1	1	3	1	2	2	1	2	1	1	1	1	1	1	1	1	1	2	1	1	1	1	4	1	1	1	1
37HEC	2	4	1	2	3	5	5	2	3	10	3	2	7	3	2	4	3	3	3	3	3	3	3	3	12	3	3	5	3	10	3	2	2	1	1	4	1	1	4	4	1	1	1	0	9	2	2	3	5
37HED	1	1	1	1	1	1	1	1	0	2	1	5	2	2	1	1	1	2	1	1	1	2	1	1	3	1	1	1	1	1	0	1	1	1	1	1	0	1	1	1	0	0	1	0	1	1	1	1	2
37HEE	1	1	1	1	1	2	1	1	0	2	1	1	0	1	1	1	1	2	2	1	1	1	1	1	2	0	1	1	1	1	1	1	1	2	1	1	0	0	1	2	0	0	0	0	0	1	1	1	2
37HEF	2	2	0	2	3	2	4	2	1	4	6	2	5	2	2	2	2	2	2	2	2	2	2	2	1	1	3	3	2	2	2	2	2	1	1	4	0	0	1	2	0	0	0	0	0	3	2	3	5
37HEG	1	1	1	1	1	1	1	1	1	2	2	1	2	1	0	1	1	1	1	1	1	1	1	1	2	1	1	2	1	2	1	1	2	1	1	1	0	1	1	1	0	1	1	1	1	1	1	1	2
37HEH	1	1	2	1	3	1	2	1	2	6	1	1	3	1	1	2	2	1	1	1	1	2	2	1	6	2	2	2	1	1	1	1	2	1	1	2	0	1	1	1	0	0	0	0	4	1	1	1	2
37HEI	1	1	1	1	1	0	2	1	1	3	1	1	2	1	1	1	2	1	1	1	1	1	1	1	3	1	1	1	1	1	1	1	3	1	1	3	1	1	1	1	1	0	1	1	0	1	1	1	1
37HEJ	1	0	1	1	1	1	1	1	0	0	2	1	2	0	0	0	0	0	0	0	0	0	0	0	0	0	0	0	0	1	0	1	0	0	1	0	0	0	0	0	0	0	0	0	0	1	0	0	0
37HEK	1	1	0	1	2	1	2	1	1	2	1	1	1	1	1	1	1	1	1	1	1	0	1	1	3	0	1	1	1	1	1	1	1	1	1	3	0	0	1	1	0	0	0	0	1	1	1	0	0
37HEM	1	1	1	1	1	1	1	1	1	2	1	1	2	1	1	1	1	1	1	1	1	0	1	1	4	1	1	1	1	1	1	2	1	1	1	1	0	0	1	1	0	0	0	0	1	1	1	1	2
37HEN	1	3	1	4	1	2	2	1	4	5	2	1	2	3	3	2	2	4	3	4	4	4	4	3	11	4	4	4	5	6	3	0	1	1	1	2	0	0	1	1	0	0	0	0	0	1	1	2	1
37HEP	1	1	1	1	2	1	2	1	1	4	1	1	2	2	1	1	1	2	2	2	2	2	2	1	3	0	1	2	2	1	2	1	1	1	1	1	1	0	1	1	1	1	1	0	2	1	1	1	2
37HEQ	1	0	1	0	1	1	1	1	1	2	1	1	2	1	1	1	0	0	1	1	1	0	0	0	0	0	0	1	1	1	1	1	1	1	1	2	0	0	1	1	0	0	0	0	0	1	1	1	2
37HER	1	1	1	2	1	1	2	1	1	3	1	1	2	1	1	1	1	1	1	1	1	1	1	1	2	1	1	1	1	1	1	1	1	1	1	3	0	0	1	1	1	1	1	1	1	1	2	1	2
37HES	1	2	1	1	4	1	2	1	1	4	2	1	4	4	3	3	3	3	2	3	4	3	3	3	3	1	4	3	2	2	3	1	1	1	1	3	0	0	1	1	0	0	0	0	0	1	1	1	2
37HET	1	1	1	1	1	0	1	1	1	1	1	1	2	1	0	1	1	0	1	1	1	2	1	1	3	1	0	1	1	1	1	0	1	1	1	1	0	0	0	0	0	0	0	0	0	1	0	1	3
37HEU	1	2	1	1	1	1	2	1	2	5	1	1	0	2	2	2	2	2	2	2	2	2	2	2	9	2	2	2	2	1	2	1	1	1	0	2	0	0	1	1	0	0	0	0	0	1	0	1	0
37HEV	1	1	1	1	1	11	1	1	1	3	1	1	4	0	1	2	1	1	1	1	1	1	1	2	3	1	4	1	1	1	1	1	1	1	1	2	1	1	2	2	1	1	1	1	1	1	1	1	2
37HEW	2	2	2	2	5	4	2	2	2	5	1	2	3	2	1	3	2	2	2	2	2	1	2	2	10	3	3	3	2	3	2	2	3	1	1	1	1	1	2	2	1	1	1	0	2	2	2	2	4
37HEX	0	3	1	0	13	1	2	0	6	1	2	5	1	1	1	0	3	0	1	0	1	5	1	2	58	7	1	0	0	0	0	1	1	1	0	0	0	0	0	0	0	1	0	2	1	0	3	0	3
37HEY	9	0	0	7	2	10	4	9	0	0	10	3	1	0	0	0	0	0	0	0	0	0	0	0	0	0	0	0	0	4	0	17	7	1	9	6	0	0	1	0	0	0	0	0	0	12	5	12	45
37HEZ	1	1	1	1	1	2	2	1	1	1	1	1	2	1	0	1	1	1	1	1	1	0	1	1	3	1	1	2	1	1	1	1	2	1	1	1	1	1	1	1	1	1	1	1	1	1	2	1	1
37HF0	1	0	1	1	2	2	2	2	0	0	2	1	0	0	0	1	0	0	0	0	0	0	0	0	0	0	0	0	0	1	0	1	1	1	1	1	0	0	0	0	0	0	0	0	0	1	0	2	1
37HF1	1	1	1	1	3	1	2	1	1	2	1	1	2	1	0	1	1	1	1	1	1	2	1	1	2	1	3	1	1	1	1	1	1	1	1	2	0	7	1	1	0	9	21	4	19	1	1	1	2
37HF2	1	13	7	1	1	1	3	1	26	32	2	1	2	13	10	4	7	17	7	17	9	13	12	15	47	22	3	2	17	2	16	1	1	1	1	1	1	0	1	1	1	0	0	1	2	1	1	1	1
37HF3	1	1	1	1	1	3	2	1	2	2	1	1	1	1	1	2	2	1	1	1	2	1	1	1	5	3	1	1	1	1	1	1	1	1	1	1	1	1	1	1	1	1	1	1	1	1	2	1	2
37HF4	1	1	1	1	1	1	2	1	1	2	1	1	2	0	0	2	1	1	1	0	1	1	1	1	3	0	3	2	0	1	1	1	1	1	1	1	0	1	1	2	0	0	1	1	2	1	1	1	1
37HF5	1	1	1	1	1	1	1	1	1	2	2	1	4	1	1	2	1	1	1	1	1	1	1	1	3	1	2	1	1	1	1	1	1	1	1	1	1	0	1	1	1	0	0	0	2	1	1	1	2
37HF6	1	1	1	1	1	1	1	1	0	3	1	1	2	0	0	1	1	1	1	1	0	1	2	1	3	1	1	1	1	1	1	1	1	1	1	1	1	1	1	1	1	1	1	1	1	1	1	1	2
37HF7	1	1	1	1	1	1	1	1	1	2	1	1	2	1	0	1	1	1	1	1	1	0	1	1	3	1	1	1	1	2	1	1	1	1	0	1	0	1	1	1	1	1	1	0	1	1	1	1	2
37HF8	1	0	1	1	1	1	1	1	0	0	1	1	2	0	0	0	0	0	0	0	0	0	0	0	0	0	0	0	0	1	0	1	1	1	0	0	0	0	0	0	0	0	0	0	0	1	0	0	0
37HF9	3	1	2	2	2	2	3	3	1	2	2	3	1	1	1	1	0	1	1	1	1	1	1	1	4	1	1	1	1	1	1	2	2	0	1	3	0	0	1	1	0	0	0	0	0	2	1	1	2
37HFA	2	1	1	1	2	1	2	2	1	3	2	1	2	1	1	1	1	1	1	1	1	1	1	1	1	1	1	2	1	2	0	1	1	1	1	2	1	1	1	1	0	1	1	1	2	1	1	2	2
37HFB	1	1	2	1	2	1	2	2	1	3	1	1	2	1	1	1	1	1	1	1	1	1	1	1	3	0	1	1	1	2	1	1	1	1	1	0	0	0	1	2	1	1	1	1	1	2	1	1	1
37HFC	4	2	4	3	4	3	4	4	3	10	5	4	6	3	3	3	2	4	3	2	3	1	3	3	11	2	5	5	3	5	3	3	3	2	2	7	0	0	2	4	0	0	0	0	2	4	3	2	2
37HFD	1	2	1	1	2	1	4	3	1	4	1	1	2	3	4	1	1	3	2	5	3	2	2	2	3	1	2	2	4	1	2	1	1	1	1	1	0	0	1	1	1	0	0	0	0	2	2	1	2
37HFE	1	2	1	1	3	1	2	1	1	2	2	1	2	1	1	1	1	1	1	1	1	1	0	1	3	0	2	1	1	1	1	1	1	1	1	3	1	1	1	2	1	1	1	1	2	1	1	1	2
37HFF	1	1	1	1	2	1	3	1	1	2	1	3	2	1	1	1	1	1	1	1	1	1	1	1	5	1	2	1	1	12	1	0	2	2	4	3	0	0	1	3	0	0	0	0	2	1	1	2	2
37HFG	2	1	1	1	1	1	1	2	1	2	2	1	2	1	1	1	1	1	1	1	1	0	1	1	4	0	1	1	1	1	1	1	1	1	1	3	1	1	1	1	1	1	1	1	1	1	1	1	1
37HFH	1	1	1	1	1	1	2	2	2	5	2	1	2	1	1	1	2	1	1	1	1	1	1	2	7	1	1	1	1	1	1	1	1	1	1	0	1	1	1	1	1	0	1	1	1	1	3	1	1
37HFI	1	0	1	1	2	1	1	1	0	0	2	1	4	0	0	0	0	0	0	0	0	0	0	0	0	0	0	2	0	1	0	1	1	0	1	2	0	0	1	2	0	0	0	0	0	1	2	1	2
37HFJ	1	1	1	1	1	1	2	1	0	2	1	1	2	1	1	1	1	1	1	1	1	1	1	1	3	0	1	2	1	1	1	1	1	1	1	2	1	0	1	1	0	0	0	0	1	1	1	1	1
37HFK	1	1	1	1	2	2	3	2	1	0	2	1	4	1	1	2	1	1	1	1	1	1	0	0	3	1	0	1	1	3	1	1	1	1	1	3	0	0	0	0	0	0	0	0	0	2	1	0	0
37HFM	2	1	1	2	4	2	3	2	1	3	4	2	6	1	1	1	1	1	1	1	1	1	2	1	3	1	1	2	1	3	1	2	2	1	2	3	0	0	3	3	0	0	0	0	0	2	2	2	3
37HFN	1	1	1	1	2	1	1	1	1	2	1	1	2	1	1	1	1	1	1	2	0	2	1	1	4	3	1	1	1	2	1	1	1	1	2	3	1	1	3	1	0	0	0	0	2	3	1	1	1
37HFP	1	1	1	1	2	1	2	1	1	3	2	1	2	1	1	1	1	1	1	1	1	1	1	1	4	1	1	2	1	1	1	1	1	1	1	2	2	1	2	2	2	2	2	1	2	1	1	1	2
37HFQ	2	3	2	2	2	2	4	2	3	6	2	3	6	3	3	2	2	3	2	3	3	3	3	3	10	3	5	2	3	2	3	2	2	1	2	4	1	1	3	2	1	2	3	1	4	5	2	3	6
37HFR	1	1	3	1	1	1	1	1	1	3	1	1	1	1	1	1	1	1	1	1	1	2	1	1	3	0	1	1	0	1	1	1	1	1	1	2	1	1	1	1	1	1	0	1	1	1	1	1	2
37HFS	1	2	1	1	2	1	5	1	4	7	1	2	2	2	2	2	1	2	1	2	2	2	2	1	12	5	2	2	3	1	0	1	1	1	2	2	0	1	2	1	1	1	1	1	1	3	1	1	1
37HFT	1	1	1	1	1	1	1	1	1	2	1	1	2	1	1	1	1	1	1	1	1	1	1	1	3	1	1	1	1	1	1	1	1	1	1	3	0	0	1	1	0	0	0	0	1	1	1	1	1
37HFU	2	2	1	7	3	2	5	2	3	6	4	2	5	2	2	1	3	3	2	2	2	2	2	2	11	2	4	2	3	2	2	3	3	1	2	6	1	1	2	2	3	1	0	1	1	2	1	2	2
37HFV	1	2	1	1	3	1	1	1	1	4	1	1	2	2	1	1	2	2	1	2	2	2	2	2	6	0	2	1	2	1	2	1	1	1	1	3	1	1	1	1	1	1	1	0	2	1	1	1	1
37HFW	2	1	1	1	2	1	2	1	1	2	2	1	2	1	0	1	1	1	1	1	1	0	1	1	4	1	2	2	1	1	1	1	1	1	1	1	0	1	1	1	1	1	1	1	3	1	1	1	2
37HFX	2	5	1	2	1	1	2	3	3	10	1	1	2	3	2	1	5	6	4	3	4	2	4	4	9	3	4	1	4	1	4	2	1	1	1	7	0	6	1	2	0	7	2	0	0	1	1	1	1
37HFY	1	2	2	1	1	1	2	1	2	7	1	1	0	2	2	2	1	2	2	2	2	2	2	2	8	1	3	3	2	1	2	1	1	1	0	2	0	0	0	0	0	0	0	0	0	1	1	0	0
37HFZ	1	2	1	1	1	1	1	1	0	4	1	0	1	2	2	2	2	2	1	2	2	0	2	2	0	0	1	2	2	1	2	1	2	1	1	0	0	0	1	1	0	0	0	0	0	1	1	1	3
37HG0	1	1	1	1	2	2	1	1	1	1	1	1	2	1	1	1	1	1	1	1	1	1	1	1	3	1	1	1	1	1	1	1	1	1	1	2	1	1	1	1	1	1	1	1	2	1	1	1	2
37HG1	1	2	1	1	2	1	2	1	1	4	2	1	2	2	2	3	2	2	3	2	2	2	2	5	5	1	2	2	2	1	2	1	1	1	1	1	0	0	2	1	0	0	0	0	4	1	2	1	2
37HG2	4	6	4	3	3	5	5	4	8	22	5	4	7	6	7	6	5	7	7	6	6	6	8	8	23	8	7	7	6	10	6	3	3	1	2	8	1	1	3	4	1	1	1	1	6	3	3	4	5
37HG3	1	2	3	1	1	1	1	1	2	5	1	1	2	1	1	1	1	1	1	1	1	1	1	1	7	2	1	2	1	1	2	1	1	2	1	1	0	0	1	1	0	0	0	0	0	1	1	1	2
37HG4	2	0	2	1	1	2	4	2	0	2	1	1	1	1	1	2	1	1	1	1	1	1	1	1	2	1	2	4	1	2	0	1	2	1	2	3	0	0	2	2	0	0	0	1	0	1	1	2	2
37HG5	2	4	1	3	2	2	1	2	4	6	3	2	4	3	3	3	3	5	3	3	3	3	3	3	11	3	3	2	4	1	2	3	4	1	1	3	0	1	3	3	0	1	1	0	2	2	1	1	2
37HG6	1	1	2	1	1	1	1	1	1	2	1	1	1	1	1	1	1	1	1	1	1	1	1	1	4	1	2	1	1	1	1	1	1	1	1	2	0	0	2	1	0	0	0	0	2	1	1	1	2
37HG7	1	1	2	1	3	1	4	1	1	3	2	1	3	1	1	2	1	1	2	1	1	1	1	1	4	1	2	4	1	1	1	1	1	1	1	2	0	0	2	2	0	0	0	0	0	1	1	1	2
37HG8	6	2	2	3	8	4	6	7	2	6	4	3	8	2	2	3	2	2	2	2	2	2	2	3	7	2	4	5	2	3	2	3	4	2	2	7	0	0	5	6	0	0	0	0	8	3	4	3	4
37HG9	3	3	7	9	4	4	5	3	4	6	7	5	12	4	0	3	1	4	2	4	2	3	1	3	12	2	1	8	4	4	3	8	5	3	6	4	0	0	5	3	0	0	0	0	2	1	5	4	5
37HGA	0	0	1	1	1	1	1	0	0	0	1	0	1	0	0	0	0	0	0	0	0	0	0	0	0	0	0	0	0	1	0	1	2	1	0	0	0	0	1	1	1	1	1	0	2	1	1	1	1
37HGB	1	1	2	1	1	1	1	1	0	3	2	1	2	1	1	2	2	1	1	1	1	1	1	1	6	1	1	2	1	2	1	1	1	1	1	3	0	0	1	2	0	1	1	1	1	1	1	1	2
37HGC	2	2	1	1	2	1	1	2	3	6	2	1	4	2	2	2	2	2	2	2	2	2	2	2	8	1	2	2	2	2	2	1	1	1	1	4	0	0	2	1	1	0	0	0	5	1	1	1	1
37HGD	3	2	2	1	5	2	2	1	3	4	2	1	2	2	2	2	1	2	2	2	2	4	2	2	5	1	2	2	2	1	5	1	1	1	1	3	2	0	1	3	1	1	1	1	1	1	1	1	1
37HGE	2	2	1	2	0	2	4	2	3	3	4	2	4	2	2	2	2	2	2	2	3	1	2	2	7	2	2	3	2	2	2	3	3	2	2	2	1	1	3	3	1	0	1	1	2	2	2	2	4
37HGF	1	2	1	1	2	1	2	1	2	5	3	1	4	2	2	3	2	2	2	2	2	2	2	2	6	2	4	5	2	2	2	1	1	1	1	2	0	0	2	3	0	0	0	0	3	1	1	2	2
37HGG	1	1	5	1	2	3	4	1	1	5	2	1	1	1	1	1	1	1	1	1	1	1	2	1	3	2	1	3	1	1	1	1	1	1	2	1	3	1	1	3	2	2	1	1	3	1	1	1	3
37HGH	1	0	7	1	1	1	2	1	0	0	1	1	5	0	0	0	0	0	0	0	0	0	0	0	0	0	0	0	0	1	0	1	2	1	0	1	0	0	8	1	0	0	0	0	0	1	1	1	2
37HGI	2	6	2	2	6	3	3	3	2	12	4	3	2	5	6	4	5	5	5	5	5	5	5	5	11	5	7	7	5	2	5	2	2	2	1	4	0	0	3	4	0	0	0	0	0	2	2	3	6
37HGJ	2	0	0	0	0	1	2	2	0	0	0	1	3	0	0	0	0	0	0	0	0	0	0	0	0	0	0	0	0	0	0	2	2	0	2	2	0	0	2	2	0	0	0	0	0	1	3	1	1
37HGK	1	1	1	2	1	1	2	1	1	4	1	1	2	1	1	2	1	1	1	1	1	1	1	1	2	0	1	1	1	1	1	1	2	1	1	3	1	1	1	1	1	0	0	1	1	1	2	1	2
37HGM	1	1	1	1	1	1	1	1	1	4	1	1	1	1	0	1	1	0	1	0	1	0	1	1	4	0	1	1	0	1	1	2	1	1	1	2	1	1	1	3	1	0	0	0	2	1	2	1	2
37HGN	1	1	1	1	2	1	2	1	1	6	6	1	2	1	1	2	1	1	2	1	1	1	2	2	3	1	1	2	1	1	1	1	1	1	1	4	0	0	1	1	0	0	0	0	16	1	1	2	1
37HGP	2	1	1	1	1	1	1	1	1	2	1	1	1	1	0	1	0	1	1	1	1	1	1	1	1	1	1	1	1	1	1	1	1	1	1	3	0	0	1	1	0	0	0	0	0	1	1	1	1
37HGQ	1	1	1	1	2	1	2	1	1	2	1	1	2	1	1	1	1	1	1	1	2	1	1	1	4	1	1	2	1	1	1	1	1	1	1	2	1	1	1	2	1	0	0	1	1	1	1	1	2
37HGR	2	4	2	3	4	3	7	2	3	6	4	5	6	3	3	6	3	3	2	3	3	3	3	3	13	4	5	5	3	12	3	3	4	2	2	6	0	1	4	4	2	1	1	1	6	3	3	2	3
37HGS	1	1	1	1	1	1	1	1	1	2	1	1	2	1	2	2	1	1	1	1	1	1	1	1	7	1	1	1	1	1	1	1	1	1	1	1	1	1	1	1	2	1	1	1	1	1	1	1	1
37HGT	1	1	1	1	3	3	2	3	3	2	2	1	2	1	1	1	1	1	1	1	1	1	1	1	6	1	1	2	1	1	1	1	2	1	1	1	1	1	2	1	1	1	1	1	2	2	1	2	3
37HGU	1	1	1	1	1	1	1	1	1	4	2	1	2	1	3	1	1	3	4	3	2	3	1	1	3	1	1	1	1	1	3	1	1	1	1	1	1	1	1	1	1	1	1	0	2	1	1	1	1
37HGV	1	1	6	1	2	1	1	2	1	4	1	2	2	1	1	1	1	1	1	1	1	1	3	2	4	1	1	1	1	1	1	1	1	1	1	2	1	1	1	1	1	0	0	0	1	1	1	1	1
37HGW	1	1	1	1	1	2	2	1	1	2	1	1	6	1	1	3	1	1	1	1	1	2	1	3	1	1	2	2	1	1	1	1	1	1	1	1	0	0	2	2	0	0	0	0	0	1	1	1	1
37HGX	1	1	1	1	1	1	2	1	1	2	2	2	2	1	1	1	1	1	1	1	1	1	1	1	3	1	1	1	1	2	1	1	1	1	1	0	0	0	0	1	0	0	0	0	2	1	1	1	1
37HGY	1	2	1	2	3	2	2	1	1	5	2	1	2	2	2	2	2	2	2	2	2	2	2	2	2	2	2	2	2	1	2	2	1	1	1	3	0	0	2	2	0	0	0	0	0	2	2	2	4
37HGZ	0	0	1	1	1	1	1	0	0	0	1	1	0	0	0	0	0	0	0	0	0	0	0	0	0	0	0	0	0	0	0	1	1	0	0	0	0	0	1	2	0	0	0	0	0	1	1	0	0
37HH0	1	3	2	1	1	1	1	1	1	3	1	2	2	1	1	2	1	1	1	1	1	1	2	2	5	1	2	1	1	2	1	1	1	2	1	0	0	0	2	1	0	1	1	0	1	1	1	1	1
37HH1	1	1	1	1	0	1	1	0	0	2	0	1	2	1	2	1	2	1	1	1	1	2	1	1	3	1	1	1	1	1	2	0	1	1	1	0	1	1	0	1	0	1	1	1	1	1	1	1	2
37HH2	1	2	2	1	3	3	2	1	1	4	2	2	4	2	2	2	2	2	2	2	2	2	2	2	7	1	3	2	2	3	2	1	2	1	2	2	1	1	1	3	1	1	1	1	2	2	4	1	2
37HH3	1	1	1	1	2	1	2	1	0	2	2	1	2	1	1	2	0	0	1	1	1	1	1	1	5	1	1	1	1	2	1	1	1	3	0	1	0	0	1	1	0	0	0	0	0	1	1	1	2
37HH4	1	1	1	1	2	1	3	1	1	4	1	1	2	2	3	1	1	1	1	2	2	1	1	1	3	1	1	4	2	1	1	1	1	1	1	1	1	1	2	2	1	1	1	1	3	1	2	1	2
37HH5	1	2	1	2	1	3	3	0	1	2	1	1	4	2	2	2	1	2	2	2	2	2	1	1	3	1	2	2	2	2	2	2	3	1	1	2	2	1	1	3	1	1	1	1	3	2	2	1	2
37HH6	1	1	1	1	2	1	2	1	1	2	1	1	2	1	0	2	1	1	1	1	1	1	1	1	4	0	2	2	1	1	1	1	1	1	1	4	0	0	1	2	0	2	1	0	1	1	0	1	1
37HH7	1	2	2	1	2	1	4	1	1	2	2	1	0	2	1	2	1	2	2	2	2	2	0	1	3	1	1	5	2	2	1	1	1	1	1	2	0	0	2	2	0	0	0	0	0	1	1	3	5
37HH8	1	1	1	2	4	2	2	1	3	7	2	1	2	2	2	2	1	2	2	2	3	2	2	2	8	2	4	1	2	1	2	1	1	1	1	1	0	0	1	2	0	0	0	0	0	1	1	2	2
37HH9	1	1	1	1	1	1	1	1	1	3	1	1	2	1	1	1	1	1	1	1	1	1	1	2	2	1	1	1	1	1	1	1	1	1	1	2	1	1	1	1	1	1	0	1	1	1	1	1	2
37HHA	2	1	0	1	1	1	2	1	1	2	0	0	2	1	1	0	1	1	1	1	1	1	1	1	5	1	1	0	1	1	1	1	1	0	1	5	0	0	1	2	0	0	0	0	1	1	0	1	2
37HHB	1	1	1	1	1	1	1	1	1	3	1	1	2	1	1	1	1	1	1	1	1	1	1	1	3	0	1	1	1	2	1	1	6	1	1	1	1	1	1	1	0	0	1	1	1	1	1	1	1
37HHC	4	3	0	1	1	49	6	5	7	12	2	1	3	4	2	5	2	4	1	3	2	3	4	8	16	4	2	1	2	6	2	1	3	2	2	4	0	0	2	2	0	0	0	0	0	1	0	1	1
37HHD	1	1	2	1	2	1	2	1	2	3	1	1	2	1	1	1	1	1	1	1	2	1	1	1	3	3	2	2	1	1	1	1	0	1	1	1	0	0	2	2	1	0	0	1	4	1	1	1	2
37HHE	2	4	2	2	4	2	6	2	5	11	2	2	3	4	4	4	2	4	3	3	4	4	6	6	8	2	6	4	4	1	4	2	3	1	1	6	0	0	2	2	0	0	0	0	0	2	1	2	3
37HHF	0	0	0	0	0	0	0	0	0	0	0	0	0	0	0	0	0	0	0	0	0	0	0	0	0	0	0	0	0	0	0	0	0	0	0	1	1	1	0	0	1	1	1	0	1	0	0	0	0
37HHG	4	2	2	3	7	3	8	3	2	3	6	3	7	2	1	5	2	2	2	1	2	2	2	2	5	1	1	6	2	5	2	3	3	1	3	5	0	0	2	3	0	0	0	0	0	3	3	3	6
37HHH	2	1	2	2	3	2	3	2	1	2	3	2	6	1	1	2	1	1	2	1	1	1	1	1	3	1	1	2	1	2	1	2	2	1	3	2	1	2	2	4	0	0	0	0	2	2	3	2	3
37HHI	1	2	1	1	1	1	1	1	1	8	1	1	1	2	2	1	1	2	2	2	2	2	2	2	3	1	1	1	2	1	2	1	0	1	3	0	1	0	1	1	1	1	0	0	1	1	1	1	2
37HHJ	1	2	2	1	2	1	1	1	2	1	1	1	3	1	1	2	3	1	1	1	1	0	1	2	9	2	3	3	1	2	1	1	1	3	1	1	1	1	3	3	1	1	1	1	3	1	1	1	2
37HHK	1	1	1	1	1	1	3	1	1	2	1	1	2	1	1	1	1	1	1	1	1	1	1	1	4	0	1	1	1	1	1	1	1	1	1	1	0	0	1	1	0	0	0	0	1	1	1	1	1
37HHM	1	1	1	1	4	1	2	1	2	2	1	1	2	1	1	2	1	1	1	1	1	1	1	1	7	1	1	1	1	1	1	1	1	1	1	2	1	1	1	2	1	1	1	1	3	1	2	1	1
37HHN	4	5	4	4	9	6	20	4	7	18	0	6	6	5	5	5	6	6	5	5	5	5	6	6	23	8	9	8	5	20	5	5	7	2	9	12	0	0	6	8	0	0	0	0	2	4	8	6	8
37HHP	1	1	1	1	1	1	2	1	1	2	3	1	2	1	1	2	1	1	1	1	1	1	1	1	2	1	1	1	1	1	1	1	3	1	1	2	0	0	1	2	0	0	0	0	0	1	1	1	2
37HHQ	4	3	3	4	7	4	8	4	4	5	11	4	12	4	3	4	4	3	3	3	3	3	3	3	17	7	6	8	3	5	3	4	4	2	4	9	0	0	3	5	0	0	0	0	0	4	3	4	7
37HHR	4	1	3	3	6	3	3	6	1	2	3	2	3	1	1	2	1	1	1	1	1	1	1	1	3	1	1	7	1	3	1	3	2	1	1	4	0	1	4	3	0	1	1	1	1	5	2	3	5
37HHS	1	1	0	1	1	1	1	1	1	1	1	1	2	0	0	1	1	0	0	0	0	0	1	0	4	1	0	1	0	1	0	1	1	1	1	1	0	0	1	1	0	0	0	0	0	1	1	1	1
37HHT	1	1	1	1	3	1	2	1	1	8	2	1	2	1	1	1	1	2	2	1	2	2	2	2	3	0	3	2	1	1	1	1	1	1	1	2	0	0	2	2	0	0	0	0	3	1	1	2	2
37HHU	2	1	1	1	1	1	1	1	1	2	1	1	1	1	1	1	1	0	1	1	1	1	1	1	3	1	1	1	1	1	1	1	1	1	1	2	0	1	1	1	0	0	0	0	1	1	0	1	2
37HHV	0	0	0	0	0	0	0	0	3	0	0	0	0	0	0	0	0	0	0	0	0	0	0	0	0	0	0	0	0	0	0	0	0	0	1	0	0	0	0	0	0	0	0	0	0	0	0	0	0
37HHW	1	1	1	0	1	1	1	1	1	2	1	1	0	1	1	1	1	1	1	1	1	1	1	1	3	1	1	1	1	2	1	0	0	1	0	0	0	1	0	0	0	1	1	0	0	1	1	1	2
37HHX	1	5	1	2	3	1	2	1	5	13	2	1	4	4	3	2	5	4	4	4	4	3	4	4	6	5	6	6	4	1	4	2	1	1	7	1	0	1	2	1	0	0	0	0	0	2	1	9	21
37HHY	1	3	1	1	2	1	2	1	3	6	2	1	2	3	3	1	2	3	3	3	3	3	3	3	11	3	4	2	3	1	3	1	1	1	1	2	3	1	1	2	1	2	1	1	2	1	1	1	2
37HHZ	2	3	6	2	4	2	3	2	2	6	3	2	6	2	2	3	2	3	2	3	3	3	2	2	4	2	3	3	3	2	2	2	2	2	2	2	1	1	2	3	1	0	1	0	3	4	3	2	4
37HI0	1	1	0	1	1	7	1	1	1	2	1	1	2	1	1	1	0	1	1	1	2	1	1	1	5	1	1	1	1	1	1	1	2	1	1	1	0	0	1	1	0	0	0	0	1	1	1	1	1
37HI1	1	1	1	1	1	1	2	1	1	2	1	1	1	1	1	1	1	1	1	1	1	1	1	1	3	1	0	1	1	1	1	1	2	1	1	1	0	1	1	1	1	1	1	0	1	1	1	1	3
37HI2	1	1	0	1	2	1	1	1	1	3	1	1	2	2	2	1	2	2	2	2	1	2	2	2	7	1	3	2	2	1	2	1	1	1	1	1	0	0	1	2	0	0	0	0	0	1	1	0	0
37HI3	1	1	1	1	2	1	2	1	0	2	1	1	0	1	1	2	0	1	1	1	1	1	1	1	0	0	1	3	1	1	1	1	1	1	1	1	0	0	2	1	0	0	0	0	0	1	1	2	3
37HI4	1	1	1	1	1	2	2	1	1	4	2	5	2	1	1	1	1	1	1	1	1	1	1	1	6	2	1	1	1	1	2	1	1	1	1	2	1	1	1	1	1	1	1	1	1	1	1	1	2
37HI5	1	1	1	2	1	1	1	1	1	2	1	1	2	1	1	1	1	1	1	1	1	1	1	1	3	0	1	1	1	1	1	1	1	1	2	3	1	1	2	1	1	1	1	1	1	1	5	1	2
37HI6	2	1	2	2	3	2	4	2	0	2	4	2	3	1	0	2	1	1	1	1	1	1	1	1	3	0	2	4	1	6	1	2	2	1	2	3	0	0	4	2	0	0	0	0	0	2	2	2	3
37HI7	2	2	2	2	1	1	1	2	4	7	1	2	4	1	1	2	1	2	2	1	2	2	2	2	7	2	2	2	2	2	2	2	0	1	1	1	1	1	1	2	1	1	1	1	2	1	1	1	1
37HI8	1	1	1	1	1	1	1	1	1	2	1	1	4	1	0	1	1	1	1	1	1	1	1	1	2	1	1	1	1	1	1	1	1	1	1	1	1	0	1	1	1	1	0	1	0	1	1	1	1
37HI9	1	1	1	1	1	1	2	1	1	2	2	1	2	1	3	1	1	3	1	2	1	0	1	1	4	1	8	1	1	1	1	1	1	1	1	4	1	1	1	1	1	1	1	1	1	1	1	1	1
37HIA	2	2	2	2	5	2	4	2	2	4	4	0	6	1	0	4	2	0	1	1	1	0	2	2	6	2	1	7	1	2	2	2	2	1	1	4	0	0	2	3	0	0	0	0	0	2	2	3	3
37HIB	1	1	1	1	1	1	2	1	1	2	2	1	2	1	1	2	1	1	1	1	1	1	1	1	3	1	1	1	1	1	1	1	1	2	1	2	1	1	2	1	1	1	1	1	1	1	2	1	2
37HIC	0	1	1	1	1	1	1	1	1	2	0	1	0	1	1	1	1	1	1	1	1	1	1	0	1	0	0	1	1	1	1	1	1	0	0	1	0	0	0	0	0	0	0	0	0	1	1	0	0
37HID	4	4	2	4	5	3	7	4	3	13	7	4	6	2	2	4	3	4	3	3	3	2	5	5	9	4	3	5	2	3	3	5	4	3	2	8	0	1	5	8	0	3	1	0	0	4	5	3	5
37HIE	1	1	0	1	1	1	2	1	0	2	3	1	2	1	1	2	1	1	1	1	1	1	1	1	3	1	1	1	1	1	1	1	1	1	1	2	0	0	1	1	0	0	0	0	2	1	1	1	1
37HIF	1	1	1	1	1	1	1	1	1	4	3	1	2	1	1	2	1	1	1	1	1	1	2	1	2	1	1	1	1	1	2	1	1	1	1	2	1	1	1	2	1	1	1	0	2	1	1	1	2
37HIG	2	1	2	1	2	1	5	1	1	3	5	7	4	1	1	1	1	1	1	1	1	1	1	1	3	0	1	2	1	2	1	2	2	1	3	1	0	1	2	2	0	2	2	1	3	3	3	2	4
37HIH	1	1	2	1	2	1	2	1	0	4	2	1	2	1	2	2	1	2	1	1	2	0	1	1	3	1	3	8	1	3	2	1	1	1	1	2	0	0	2	2	0	0	0	0	0	1	1	1	1
37HII	1	1	1	1	2	1	1	1	2	2	1	1	2	1	1	2	1	1	1	1	1	1	1	1	6	2	3	1	1	1	1	1	1	1	1	2	0	1	1	1	0	0	1	1	2	1	1	1	1
37HIJ	1	1	1	1	3	2	3	1	1	5	2	1	3	1	1	2	1	1	1	1	1	1	2	2	3	1	2	3	1	2	1	1	1	1	2	1	1	1	1	2	1	1	1	1	4	1	1	1	1
37HIK	3	7	3	3	9	4	5	3	8	17	5	3	8	6	6	6	5	7	7	6	6	6	7	7	21	7	9	11	7	4	7	3	3	2	4	9	1	1	3	6	1	1	1	1	3	3	4	2	3
37HIM	2	2	6	1	3	2	2	5	2	4	2	2	3	2	2	2	1	2	2	2	4	2	2	2	7	2	3	5	2	2	2	1	3	2	3	3	1	1	2	3	1	2	2	1	2	3	2	2	2
37HIN	1	1	1	1	1	1	1	1	1	1	1	1	2	0	1	1	1	1	1	0	1	1	1	1	3	1	1	1	1	1	0	1	1	1	1	1	0	0	1	1	0	0	0	0	0	1	1	1	2
37HIP	1	1	1	2	1	5	1	1	1	3	1	1	2	1	0	1	1	1	1	1	1	1	1	1	3	1	1	1	1	1	1	1	1	1	1	2	1	1	1	1	1	0	1	1	1	1	1	1	1
37HIQ	0	1	1	1	2	2	2	0	1	4	3	1	1	1	1	1	0	1	1	1	1	1	1	1	3	2	1	2	1	1	1	1	1	1	0	0	0	0	0	0	0	0	0	0	0	2	0	1	1
37HIR	1	2	1	1	1	1	3	2	1	4	1	1	2	2	2	1	2	2	3	2	2	2	2	2	6	2	1	2	2	1	2	1	2	1	1	1	1	1	1	1	1	1	1	2	2	1	1	1	2
37HIS	3	2	5	2	6	2	5	4	2	7	4	6	10	2	2	4	2	2	2	2	2	2	3	3	8	1	3	5	2	7	2	2	2	3	3	4	0	1	2	2	0	0	0	0	2	4	4	3	3
37HIT	2	3	1	4	6	2	4	2	2	4	3	2	5	2	2	4	1	2	2	2	2	2	2	2	4	2	4	4	2	2	2	2	3	2	2	6	1	1	4	5	1	1	1	1	4	2	2	1	1
37HIU	4	2	4	4	11	4	8	4	2	6	8	6	15	2	1	6	1	1	2	2	1	2	1	2	4	1	2	9	2	5	2	4	4	3	5	8	0	0	2	11	0	0	0	0	16	4	4	5	7
37HIV	1	1	1	1	4	1	2	1	1	6	1	1	1	1	1	1	1	0	1	1	1	1	3	2	3	1	1	2	1	1	1	1	1	1	1	2	1	1	2	1	1	1	1	0	1	1	1	1	2
37HIW	2	1	2	1	1	1	3	1	2	3	1	3	4	2	2	2	1	2	1	2	2	2	1	1	8	2	1	3	2	2	1	1	4	1	2	4	0	1	2	1	1	1	1	1	1	1	1	1	1
37HIX	1	2	1	1	1	1	1	1	2	3	1	1	2	1	2	1	2	1	1	1	1	1	1	1	5	1	1	1	1	1	1	1	1	1	1	2	0	5	1	1	0	2	2	1	2	1	2	1	1
37HIY	1	1	1	1	2	1	1	1	1	2	1	1	2	2	2	2	1	2	1	2	1	3	1	1	3	1	2	1	2	1	1	1	0	1	1	1	0	1	1	1	0	1	0	0	2	1	1	1	2
37HIZ	1	1	1	1	1	1	1	1	1	2	1	2	2	1	1	1	1	1	1	1	1	1	1	1	4	1	1	1	1	1	1	1	2	1	1	2	0	1	1	1	1	1	1	0	1	1	1	1	1
37HJ0	2	2	1	2	1	1	3	2	2	2	2	2	4	0	0	2	1	1	1	0	0	0	1	1	4	2	1	2	0	2	0	2	2	1	3	1	0	0	1	2	0	0	0	0	3	2	2	2	3
37HJ1	4	3	1	8	10	3	4	5	14	9	4	5	26	8	6	4	4	5	3	9	5	2	6	4	10	9	4	2	4	5	4	10	5	20	7	6	0	0	7	13	0	0	0	0	0	4	1	4	9
37HJ2	5	7	2	2	5	5	3	5	12	26	3	2	6	7	4	3	7	3	5	4	7	4	10	4	19	7	9	3	6	7	6	2	3	1	1	9	1	1	3	4	1	1	1	1	4	3	3	5	3
37HJ3	1	1	1	1	1	1	2	1	1	2	1	1	2	1	1	1	1	1	1	1	1	1	1	1	3	1	1	1	1	1	1	1	3	1	1	3	0	0	1	1	0	0	0	0	0	1	2	1	1
37HJ4	1	1	1	2	5	3	2	1	0	2	2	1	2	1	1	2	0	1	1	1	1	1	1	1	3	1	1	1	1	2	1	2	1	1	1	2	0	1	1	2	0	1	1	0	4	2	2	2	1
37HJ5	0	1	1	1	1	1	2	1	1	2	1	1	2	1	0	1	1	1	1	1	1	0	1	1	3	1	1	1	1	1	1	2	1	1	1	0	0	0	0	0	0	0	0	0	0	1	1	1	1
37HJ6	1	0	1	0	2	0	4	1	0	0	2	2	7	0	0	1	0	0	0	0	0	0	0	0	0	0	0	0	0	1	0	0	1	0	0	0	0	0	0	0	0	0	0	0	0	2	0	1	0
37HJ7	1	0	1	1	4	1	3	3	0	0	3	2	4	0	0	0	0	0	0	0	0	0	0	0	1	0	0	1	0	3	0	2	3	1	2	5	1	0	1	2	0	0	0	0	2	2	1	1	1
37HJ8	1	1	1	1	1	1	2	1	1	2	2	1	2	1	1	1	1	2	1	1	1	1	1	1	4	1	1	1	1	1	1	1	1	1	1	2	1	1	1	1	2	1	1	1	1	1	1	1	1
37HJ9	2	1	2	1	2	2	2	1	1	2	2	1	1	1	1	2	1	1	1	1	1	1	1	1	3	0	1	1	1	1	0	1	1	1	1	3	0	0	2	3	0	0	0	0	2	1	3	1	2
37HJA	2	1	1	1	3	2	2	3	3	7	2	2	4	2	2	3	2	2	2	2	2	2	2	2	5	3	2	3	2	2	1	1	1	1	1	2	0	0	1	2	0	0	0	0	3	1	1	1	4
37HJB	1	1	1	1	1	1	1	1	4	2	1	1	2	1	1	2	2	1	1	1	0	1	1	1	9	2	5	1	1	1	1	1	1	1	1	4	2	1	1	1	1	1	1	1	1	1	1	0	1
37HJC	2	1	1	1	1	1	2	2	1	3	1	1	3	1	1	1	1	1	1	1	1	0	1	1	3	1	1	0	1	1	1	1	1	1	1	2	1	1	1	1	1	1	1	1	3	1	1	1	1
37HJD	1	3	0	2	1	1	2	1	0	6	1	1	0	2	2	0	1	2	1	2	2	2	2	3	0	0	3	5	2	2	1	2	1	1	1	0	1	1	1	1	2	1	2	1	1	1	1	2	2
37HJE	1	1	1	1	1	1	1	1	1	3	1	1	2	2	0	1	1	2	2	2	2	1	2	2	3	1	2	1	2	1	2	1	1	1	1	2	0	0	1	1	0	0	0	0	1	1	1	1	2
37HJF	1	3	2	1	1	3	3	1	4	9	5	2	2	3	3	2	3	3	3	3	3	3	4	4	12	4	6	7	3	2	3	1	1	1	1	3	0	0	1	3	0	0	0	0	0	1	1	1	1
37HJG	1	0	0	0	0	1	7	4	0	0	2	0	1	0	0	0	0	0	0	0	0	0	0	0	0	0	0	0	0	0	0	0	0	0	0	1	0	0	12	10	0	0	0	0	0	2	1	4	4
37HJH	1	0	0	1	1	1	2	1	0	0	1	1	2	0	0	0	0	0	0	0	0	0	0	0	0	0	0	0	0	2	0	2	1	0	1	0	0	0	3	1	0	0	0	0	0	1	1	1	1
37HJI	2	2	1	11	10	5	7	2	3	7	7	3	8	3	3	2	1	3	3	3	3	3	3	4	11	2	4	4	3	3	4	2	4	1	2	4	1	1	11	7	1	3	4	1	5	3	3	2	2
37HJJ	1	1	1	1	2	1	2	1	1	2	1	1	0	1	0	1	1	1	1	1	1	0	1	1	3	1	1	2	1	1	1	1	1	1	1	2	0	0	2	2	0	0	0	0	0	1	2	1	2
37HJK	1	0	1	1	1	1	2	1	0	0	1	1	2	0	0	0	0	0	0	0	0	0	0	0	0	0	0	0	0	1	0	0	1	0	0	0	0	0	1	1	0	0	0	0	0	1	1	1	2
37HJM	1	5	1	1	3	2	2	1	3	7	2	1	2	2	2	1	3	6	4	3	2	4	3	5	15	2	3	4	5	1	3	1	1	1	1	1	0	0	2	2	1	0	1	1	3	1	1	1	2
37HJN	1	0	1	1	1	1	2	1	0	0	1	1	2	0	0	0	0	0	0	0	0	0	0	0	0	0	0	1	0	2	0	1	1	1	0	3	0	0	2	3	0	0	0	0	0	1	2	1	1
37HJP	0	0	5	1	1	1	8	0	0	0	1	1	1	0	0	0	0	0	0	0	0	0	0	0	0	0	0	0	0	0	0	1	1	0	1	0	0	0	2	3	0	0	0	0	0	3	1	0	0
37HJQ	1	3	2	1	3	1	1	1	1	4	1	1	1	3	2	2	2	3	2	3	3	1	2	2	6	2	2	3	3	2	3	1	1	1	1	2	0	0	1	1	0	0	0	0	0	1	1	1	1
37HJR	1	3	2	1	1	2	2	1	2	4	1	1	3	3	1	2	2	2	2	2	2	1	2	2	7	5	3	3	2	1	2	2	1	1	1	3	2	2	1	2	3	2	2	1	3	1	1	1	2
37HJS	3	2	2	2	2	4	3	2	2	5	2	2	5	1	2	2	1	2	2	2	2	1	2	4	5	1	1	2	2	2	2	2	3	2	2	2	1	1	1	2	1	1	1	1	3	2	2	2	3
37HJT	2	4	2	3	7	3	3	2	3	10	3	2	6	3	4	4	3	3	4	4	4	3	4	4	9	3	5	10	4	3	4	3	2	3	2	3	1	1	5	5	1	1	1	1	5	4	2	4	6
37HJU	1	1	1	1	1	1	1	2	1	2	1	1	2	1	0	0	0	1	1	0	1	1	1	1	1	1	1	2	1	1	1	1	1	1	1	2	0	0	1	1	0	0	0	0	1	1	2	1	5
37HJV	2	3	3	2	4	2	3	2	3	10	4	2	4	3	3	4	2	3	3	3	3	2	4	4	7	2	3	7	3	2	3	2	2	2	2	3	0	1	2	2	0	1	1	0	7	2	2	2	3
37HJW	1	2	2	2	2	2	2	1	1	2	1	1	3	1	1	2	1	1	1	1	1	1	1	3	7	2	2	1	1	1	1	1	1	1	1	1	1	1	2	2	1	1	1	1	2	1	1	1	2
37HJX	1	1	2	2	4	1	2	1	1	2	2	1	4	1	1	2	1	1	1	1	1	1	1	1	3	0	2	1	1	1	1	2	1	1	1	2	1	1	1	1	1	1	1	1	3	1	2	1	2
37HJY	1	1	2	0	2	1	1	1	0	2	2	1	0	1	1	1	1	1	1	1	1	1	1	1	2	0	1	2	1	1	1	0	1	1	1	3	0	0	1	1	0	0	0	0	0	1	1	1	2
37HJZ	2	1	1	1	1	2	2	2	1	3	1	1	3	1	1	1	1	1	1	1	1	1	1	1	3	1	1	1	1	1	1	1	1	1	1	4	0	0	1	1	0	0	0	0	1	1	1	1	2
37HK0	2	1	2	2	2	2	3	2	1	5	3	2	2	2	2	1	1	2	2	2	3	2	2	2	3	1	2	2	2	2	3	3	2	1	1	4	0	0	2	3	1	0	0	0	1	2	2	2	2
37HK1	1	1	1	1	2	1	1	2	1	3	1	1	1	1	1	1	1	2	1	1	1	1	1	1	5	1	1	2	1	1	1	1	0	1	1	0	0	0	1	1	0	0	0	0	2	1	1	1	2
37HK2	2	2	2	2	3	3	3	2	2	4	4	2	3	2	2	5	2	2	2	2	2	2	2	2	6	2	3	6	2	2	2	2	2	2	2	4	0	1	2	3	0	0	0	1	2	1	3	2	4
37HK3	3	3	3	3	4	2	2	3	0	4	7	4	3	2	1	3	1	2	1	2	1	2	2	1	4	0	2	2	2	1	1	3	1	2	2	2	1	1	3	1	1	1	1	1	0	7	3	1	1
37HK4	1	2	1	1	1	1	1	1	2	4	1	1	1	2	2	1	2	2	2	2	2	0	2	2	6	2	2	2	2	1	2	1	1	1	1	1	0	1	1	1	0	2	1	0	2	1	1	1	2
37HK5	1	1	1	1	2	1	2	1	1	3	2	1	0	2	3	4	1	2	2	2	2	2	1	1	4	1	1	3	2	1	2	1	1	1	0	1	0	0	1	3	0	0	0	0	0	1	2	1	1
37HK6	1	2	1	1	1	1	1	1	1	3	1	1	0	1	1	2	1	1	1	1	1	2	1	1	3	1	2	1	1	1	1	1	1	1	1	2	0	0	1	1	0	0	0	0	2	1	1	1	2
37HK7	1	1	1	1	2	2	1	1	1	3	1	1	2	1	1	2	1	1	1	1	1	1	1	1	3	1	2	1	1	1	1	1	1	1	1	2	0	0	1	1	0	0	0	0	1	1	2	1	2
37HK8	0	2	1	1	1	1	2	0	3	4	1	0	1	3	4	1	1	5	3	5	4	2	3	3	5	4	2	2	3	1	2	1	1	1	1	0	0	0	0	1	0	0	0	0	3	1	1	1	2
37HK9	1	1	1	1	1	1	2	1	1	2	1	1	2	1	1	1	1	1	1	1	1	1	1	1	3	1	1	1	1	1	1	1	1	1	1	1	0	1	1	1	0	1	1	2	1	1	1	1	1
37HKA	1	2	2	1	4	1	2	1	1	4	2	1	3	2	2	2	1	2	2	2	2	1	2	2	7	1	4	4	2	1	2	1	1	2	1	3	0	1	2	4	0	1	1	1	4	1	1	2	3
37HKB	0	1	1	0	1	2	2	1	1	2	1	1	0	1	1	1	0	1	1	1	1	0	1	1	3	1	1	1	1	1	1	0	0	1	1	0	0	0	0	0	0	0	0	0	0	1	1	1	3
37HKC	1	1	1	1	2	1	1	0	1	2	2	1	2	1	1	2	1	1	1	1	1	0	1	1	4	1	1	5	1	1	1	1	1	3	1	2	0	0	1	2	0	0	0	0	0	1	1	1	0
37HKD	1	2	2	2	3	2	2	1	2	5	2	1	2	2	1	2	2	2	2	2	3	2	2	2	6	2	3	3	2	1	2	2	1	4	1	2	1	1	1	2	1	1	1	1	5	2	2	2	2
37HKE	1	1	1	1	3	1	2	1	2	2	3	1	2	2	2	2	2	2	2	2	3	2	1	3	6	1	4	2	2	1	2	1	1	1	4	3	1	1	1	3	1	1	1	1	2	2	1	1	1
37HKF	1	1	1	1	2	1	1	1	2	2	1	1	2	1	0	1	2	1	1	1	1	1	2	1	6	2	1	1	1	2	1	1	1	1	1	1	0	1	1	1	0	0	0	0	2	2	3	1	2
37HKG	1	2	2	1	1	1	2	1	2	6	1	1	3	1	1	1	2	1	1	1	1	2	1	2	6	2	1	1	1	1	1	1	1	1	1	3	0	0	6	2	0	0	0	0	0	1	1	1	1
37HKH	2	2	1	1	1	1	3	2	0	5	1	1	2	1	1	1	1	1	1	1	1	1	1	2	5	1	1	1	1	1	3	1	1	1	1	3	1	1	1	1	1	1	1	1	1	1	1	1	1
37HKI	3	57	3	4	6	4	9	3	236	260	9	4	4	66	59	3	26	60	35	70	59	80	96	105	125	86	34	6	70	4	51	4	6	3	3	7	1	1	5	7	1	1	1	1	3	4	3	4	4
37HKJ	4	6	3	5	7	4	6	4	4	10	6	4	10	3	3	6	3	4	4	4	4	3	8	4	12	2	6	8	4	5	4	4	4	3	4	6	0	0	4	4	0	0	0	0	5	3	3	3	5
37HKK	1	1	1	1	1	1	2	1	1	2	1	1	1	1	1	1	1	1	1	1	1	1	1	1	3	1	1	4	1	1	1	1	1	9	1	2	1	1	1	2	1	1	1	1	2	1	2	1	1
37HKM	9	9	28	8	12	20	17	17	14	22	18	7	22	7	6	15	6	12	12	4	8	5	13	15	27	13	16	10	6	33	8	7	7	6	9	8	0	1	14	13	0	0	0	0	0	18	14	13	21
37HKN	1	2	2	1	2	1	1	2	0	7	2	1	2	2	2	2	2	2	2	2	2	4	2	2	6	2	3	2	2	1	2	1	1	1	1	2	0	0	1	1	0	0	0	0	1	1	1	1	2
37HKP	1	1	1	1	1	1	1	1	1	2	1	1	2	1	1	1	1	1	1	1	1	1	1	1	3	1	2	1	1	1	1	1	1	1	1	1	0	1	1	1	0	1	3	1	1	1	2	1	1
37HKQ	1	2	1	1	1	1	1	1	1	4	1	1	2	2	1	2	1	2	1	2	2	2	2	1	4	1	1	1	2	3	1	1	1	1	1	0	1	1	1	2	1	1	1	1	1	1	1	1	1
37HKR	11	3	3	2	7	4	18	15	2	13	4	2	7	3	3	4	3	3	3	4	2	2	5	5	20	5	7	12	3	4	3	2	2	3	2	11	1	1	3	4	1	1	1	1	4	2	2	2	4
37HKS	5	4	4	4	3	5	8	4	5	13	5	9	5	4	3	6	5	4	4	4	4	4	5	5	13	4	6	7	4	4	4	4	4	2	4	11	1	2	2	4	2	2	2	2	5	3	4	4	8
37HKT	1	1	1	1	1	1	1	1	1	2	1	1	1	1	0	1	0	1	1	1	1	1	1	1	2	1	1	1	1	2	1	1	1	1	1	2	0	0	1	1	0	0	0	0	0	1	1	0	0
37HKU	1	1	1	1	1	1	1	1	1	2	1	1	2	1	1	1	1	1	1	1	1	2	1	1	3	0	1	1	1	1	1	1	1	1	1	2	1	1	1	1	1	0	0	1	1	1	1	1	2
37HKV	1	1	1	1	4	1	2	1	1	3	2	1	2	1	0	2	1	1	1	1	1	1	1	1	4	1	1	3	1	1	1	1	1	1	0	2	0	0	2	1	0	0	0	0	4	1	1	1	3
37HKW	1	1	1	1	1	1	1	1	1	2	1	1	2	1	0	1	1	1	1	1	1	0	1	1	3	1	1	1	1	1	1	1	2	1	1	0	0	0	1	1	0	0	0	0	1	1	1	1	1
37HKX	1	1	1	1	2	1	1	1	0	2	2	1	2	1	1	1	1	1	1	1	1	1	1	1	3	0	1	1	1	1	0	1	1	1	1	1	1	0	1	1	1	1	1	1	1	1	1	1	2
37HKY	1	2	1	2	3	1	2	1	1	5	2	1	3	2	2	6	1	2	2	2	2	2	2	2	9	1	3	6	2	1	2	2	1	1	1	1	1	1	2	3	1	1	1	1	2	1	2	1	2
37HKZ	1	1	1	1	1	1	2	1	1	3	1	0	2	1	1	1	1	1	1	1	1	2	1	1	3	1	1	2	1	1	1	1	1	0	1	1	0	0	1	1	0	0	0	0	0	1	1	0	0
37HM0	2	4	2	2	5	1	8	2	6	8	5	2	6	4	3	3	2	4	4	4	4	4	4	4	21	7	9	5	4	2	4	2	3	3	2	4	0	0	3	4	0	0	0	0	3	2	2	2	4
37HM1	1	1	1	1	2	1	2	1	1	4	2	1	2	1	1	1	1	1	1	1	1	1	1	1	4	0	1	1	1	1	1	1	2	1	1	3	1	1	1	1	1	1	1	1	2	1	1	1	2
37HM2	1	2	1	1	4	1	2	1	2	4	2	1	4	2	2	2	1	2	2	2	2	2	2	2	3	2	4	6	2	2	2	1	1	1	1	2	0	0	2	3	0	0	0	0	3	1	1	1	1
37HM3	1	2	2	1	1	1	3	1	2	2	2	1	2	1	1	1	1	1	1	1	1	1	2	1	5	1	2	1	1	1	1	1	1	1	2	3	1	1	2	2	1	1	1	1	2	1	2	1	2
37HM4	1	2	1	1	2	1	3	1	3	6	2	1	4	2	2	3	2	2	3	2	2	2	2	2	12	2	2	2	2	2	2	1	1	1	1	2	0	0	1	2	0	0	0	0	0	1	2	1	1
37HM5	2	1	1	2	2	1	3	1	0	2	4	1	3	1	1	1	1	1	1	1	1	1	1	1	3	1	1	3	1	2	1	1	1	1	1	2	0	0	2	3	1	1	1	1	2	1	1	2	3
37HM6	1	2	1	1	1	1	1	1	2	9	3	1	2	2	2	1	2	2	2	2	2	4	3	2	7	2	4	2	2	1	2	1	3	1	1	1	1	1	1	1	2	1	1	0	1	1	2	1	1
37HM7	1	1	1	1	2	1	2	1	1	4	1	1	2	1	0	2	1	1	1	1	1	1	1	2	0	1	1	1	1	1	1	1	1	1	1	1	0	0	2	1	1	0	1	0	1	1	1	1	2
37HM8	2	5	2	1	2	2	2	1	15	15	3	2	3	10	8	2	10	12	8	11	13	6	9	10	19	10	5	9	13	2	14	1	3	3	2	4	0	0	12	28	0	0	0	0	5	2	2	2	3
37HM9	1	0	1	1	2	1	5	1	0	0	2	1	2	0	0	2	0	0	0	0	0	0	0	0	0	0	0	3	0	0	0	1	1	2	1	4	0	0	1	1	0	0	0	0	0	1	0	1	2
37HMA	1	3	2	1	4	1	2	1	2	5	2	1	2	3	2	4	2	3	3	3	4	4	3	6	6	2	8	10	3	2	3	1	1	2	1	1	0	0	3	6	0	0	0	0	2	1	1	2	2
37HMB	1	4	1	1	4	2	2	1	4	8	2	1	0	4	4	2	5	4	4	4	4	3	4	4	12	6	5	5	4	2	4	1	1	2	1	1	1	0	0	0	1	0	0	0	3	1	1	1	1
37HMC	1	1	1	1	1	1	2	1	1	2	2	1	2	1	1	2	1	1	1	1	1	1	1	1	3	1	1	1	1	1	1	1	1	1	1	2	0	1	1	2	0	0	0	0	1	1	0	1	1
37HMD	1	1	1	1	1	1	2	1	0	5	2	1	2	1	1	2	1	1	1	1	1	1	1	1	3	1	1	2	1	1	1	1	1	1	1	4	0	0	1	1	0	0	0	0	0	1	3	1	2
37HME	1	3	1	1	2	1	2	1	3	8	1	1	2	4	3	3	3	4	4	4	4	4	4	4	6	3	3	7	4	1	4	1	1	1	1	1	0	0	1	1	0	0	0	0	4	1	1	1	2
37HMF	1	1	2	1	2	1	2	1	1	3	2	1	4	1	2	2	1	1	1	2	1	0	1	1	3	1	2	2	1	1	1	1	1	1	1	2	1	1	2	1	1	0	0	0	1	1	2	1	0
37HMG	2	1	2	2	4	3	2	2	1	2	3	2	4	1	1	3	1	1	1	1	1	1	1	1	3	0	2	5	1	2	1	2	2	1	2	4	0	1	1	2	1	1	1	1	4	2	1	2	3
37HMH	2	7	2	2	5	2	2	3	6	11	3	2	6	7	4	4	6	7	7	7	8	6	4	5	22	6	6	6	7	6	6	2	3	1	3	2	0	2	2	2	0	1	1	1	11	2	4	2	3
37HMI	1	1	2	1	1	1	1	1	1	2	1	1	2	1	1	1	0	1	1	1	1	1	1	1	1	1	1	1	1	1	1	1	1	1	1	3	1	0	1	1	1	0	1	0	2	1	1	1	2
37HMJ	1	1	2	1	1	1	3	1	3	4	2	1	2	2	1	2	1	2	1	2	2	2	3	2	7	1	7	1	2	5	1	1	1	1	1	2	0	2	2	1	0	0	0	0	1	1	1	1	2
37HMK	1	1	1	1	1	1	1	1	0	2	1	1	2	1	1	0	1	1	1	1	1	0	1	1	4	1	1	2	1	2	1	1	1	1	1	0	0	1	1	1	0	1	1	1	1	1	1	1	1
37HMM	1	1	2	1	2	1	1	1	1	2	2	1	2	1	0	2	1	2	1	2	1	1	1	1	3	0	1	1	1	1	2	1	1	1	1	1	0	1	1	1	1	1	1	1	1	1	2	1	1
37HMN	1	1	1	1	1	1	1	1	1	2	1	1	2	1	1	1	1	1	2	1	1	3	1	1	3	1	1	1	1	1	1	1	1	1	1	0	1	1	1	1	0	1	1	1	1	1	2	1	2
37HMP	1	1	2	1	4	1	1	1	0	3	1	1	4	0	0	2	1	0	1	0	0	0	1	1	4	0	2	1	0	2	1	1	3	1	0	2	0	0	0	0	1	5	1	0	1	1	1	1	2
37HMQ	2	5	2	2	3	3	13	7	5	15	3	2	5	7	6	3	3	6	6	5	5	9	5	6	10	2	4	6	8	4	6	2	3	2	1	2	0	0	1	1	0	0	0	0	11	2	3	1	1
37HMR	1	1	2	1	1	1	1	1	1	3	1	3	2	1	1	1	1	1	1	1	1	1	1	1	3	1	2	1	1	1	1	1	1	1	1	1	0	0	1	1	0	0	1	0	0	1	2	0	0
37HMS	0	1	1	1	1	1	2	0	1	4	1	1	2	1	1	2	1	1	1	1	1	1	2	2	3	1	3	2	1	1	1	1	0	1	1	0	0	0	1	1	0	0	0	0	0	1	1	1	1
37HMT	1	2	1	1	1	1	2	1	3	5	1	1	2	3	3	3	2	2	3	3	4	3	2	2	8	3	2	2	3	2	2	1	1	0	1	2	0	0	1	2	0	0	0	0	0	1	2	1	2
37HMU	1	1	1	1	2	1	1	1	1	4	2	1	2	2	2	3	2	2	2	2	2	2	3	2	6	2	2	2	2	1	2	1	1	1	1	2	0	0	2	3	0	0	0	0	0	1	1	1	1
37HMV	1	2	1	1	2	3	1	2	2	4	1	2	5	2	2	1	1	2	1	1	2	2	3	3	7	2	1	2	2	6	1	1	1	1	1	1	0	0	1	1	1	1	1	0	1	2	1	1	2
37HMW	1	1	1	1	1	1	1	1	1	2	1	1	2	1	1	1	1	1	1	1	1	1	1	1	3	1	1	2	1	3	1	1	1	1	1	1	1	1	1	1	1	1	1	1	1	1	1	1	2
37HMX	1	2	2	1	2	2	2	1	1	8	2	1	4	2	2	2	1	2	2	2	2	2	2	2	4	2	2	3	2	2	3	1	1	1	1	2	1	1	1	3	1	1	1	1	3	1	1	1	2
37HMY	3	5	3	2	4	3	8	3	3	13	4	3	4	4	3	5	3	4	4	4	5	4	4	4	16	4	3	7	4	3	4	2	2	3	2	5	0	0	2	2	0	0	0	0	2	3	4	3	4
37HMZ	1	1	1	1	1	1	1	1	1	2	1	1	2	1	1	1	1	1	1	1	1	1	1	1	3	1	2	2	1	1	1	1	1	1	1	2	1	0	1	1	0	1	1	0	1	2	1	1	2
37HN0	1	1	1	1	4	2	2	1	1	4	2	1	6	2	1	2	1	2	2	2	2	2	2	1	3	1	2	3	2	3	2	1	1	2	1	2	0	0	3	3	0	0	0	0	8	2	3	1	2
37HN1	1	3	1	3	2	2	8	1	9	12	4	3	9	3	3	2	2	3	3	3	3	4	5	5	6	3	4	3	3	18	3	11	5	3	2	2	0	0	1	1	0	0	0	0	0	6	1	5	6
37HN2	4	2	2	2	3	5	3	3	3	2	2	2	2	2	2	2	2	2	2	2	1	2	1	2	7	3	1	2	2	4	3	2	4	2	2	4	1	1	2	2	1	1	1	0	4	3	1	1	1
37HN3	2	1	2	2	2	2	2	2	2	4	3	2	5	2	2	2	2	2	2	2	2	2	2	2	5	2	2	2	2	2	2	2	2	1	2	5	0	0	2	3	0	0	0	0	0	2	4	2	4
37HN4	1	2	1	1	4	2	4	1	2	6	4	2	4	2	2	4	2	2	2	2	2	2	3	3	6	2	5	8	2	3	2	2	1	1	1	5	0	0	2	3	0	0	0	0	1	2	1	2	3
37HN5	1	1	2	1	1	1	1	1	1	2	1	1	2	1	1	1	1	1	1	1	1	0	1	1	3	1	3	1	1	1	1	1	1	1	1	1	0	1	1	1	0	0	1	1	1	1	1	1	2
37HN6	1	1	2	1	1	1	2	2	1	3	1	1	2	1	1	1	1	1	1	1	1	0	1	1	4	1	1	1	1	2	1	1	1	1	1	2	2	1	1	1	1	1	3	1	1	1	2	1	2
37HN7	1	1	1	1	1	1	1	1	1	4	1	1	2	2	1	1	1	2	1	2	1	2	1	1	3	1	1	1	2	1	1	1	1	1	1	1	0	0	1	1	0	0	0	0	1	1	1	1	1
37HN8	1	1	1	1	2	1	2	1	1	5	2	1	2	1	1	1	1	1	1	1	1	1	1	1	4	1	1	1	1	1	1	1	1	1	1	2	2	1	1	2	2	2	0	0	4	1	1	1	2
37HN9	0	0	1	0	1	0	1	0	0	0	0	0	0	1	1	1	0	1	1	1	1	1	0	0	0	0	0	5	1	0	1	1	0	1	4	0	0	0	1	3	0	1	1	1	0	1	1	0	0
37HNA	1	1	2	2	2	1	1	1	1	2	2	2	2	0	0	1	1	1	1	0	0	1	1	1	2	1	1	1	0	4	1	2	1	2	1	1	0	0	1	1	0	0	0	0	0	1	1	1	2
37HNB	2	3	4	2	3	3	4	3	4	9	3	2	4	4	3	3	4	4	3	4	3	3	3	4	9	4	5	4	3	2	3	2	2	2	2	3	0	0	2	2	0	0	0	0	2	2	3	2	3
37HNC	1	1	1	1	3	1	1	1	1	5	2	1	4	1	0	2	1	1	1	1	1	1	1	1	3	1	0	2	1	1	1	1	1	1	1	2	0	0	1	2	0	0	0	0	3	1	0	1	1
37HND	4	1	1	1	1	1	2	1	2	2	1	1	3	1	1	1	1	1	1	1	1	2	1	2	9	1	2	1	1	1	1	2	1	1	1	1	0	0	1	1	0	0	0	0	4	1	2	1	2
37HNE	1	1	1	2	2	1	2	1	1	3	2	1	4	1	2	1	1	1	1	1	1	1	1	1	4	1	2	2	1	1	1	2	1	1	1	1	2	2	2	1	2	2	2	2	2	1	1	1	1
37HNF	1	1	1	1	1	1	3	1	1	4	1	1	0	1	1	1	1	1	1	1	1	1	1	1	3	1	1	1	1	1	1	1	1	1	1	1	0	0	1	1	0	0	0	0	2	1	1	1	1
37HNG	2	2	2	2	4	5	6	2	0	5	5	2	2	2	1	3	2	2	2	2	1	1	2	3	10	2	6	2	2	2	2	2	2	2	3	6	0	1	4	5	0	1	1	1	8	3	4	2	5
37HNH	2	1	1	2	4	2	3	2	3	8	2	2	5	1	1	3	3	1	1	1	1	1	2	2	14	3	3	5	1	1	1	2	2	1	3	1	0	0	1	1	0	0	0	0	0	1	1	2	2
37HNI	2	1	1	1	1	1	2	0	1	3	1	1	2	1	1	2	1	1	1	1	1	1	1	1	3	1	1	1	1	1	1	1	1	1	1	1	1	1	1	1	1	1	1	1	2	1	1	1	1
37HNJ	1	2	1	1	1	1	1	1	2	4	2	1	2	2	2	2	2	2	2	2	2	2	2	2	11	1	3	1	2	1	2	1	1	1	1	2	0	1	2	2	1	1	1	0	3	1	1	1	1
37HNK	1	0	2	0	1	1	0	1	0	0	0	1	0	0	0	0	0	0	0	0	0	0	0	0	0	0	0	0	0	0	0	0	0	0	0	0	0	0	0	0	0	0	0	0	0	1	1	0	0
37HNM	2	2	1	2	3	4	3	2	2	5	4	2	3	2	2	2	2	2	2	2	2	2	2	2	6	2	3	3	2	4	2	2	2	1	1	4	0	0	2	5	0	0	0	0	0	2	2	2	4
37HNN	13	1	0	6	2	8	19	12	0	2	5	4	7	1	0	0	0	1	1	0	1	2	2	1	0	0	0	0	0	1	2	10	2	0	2	13	0	0	3	2	0	0	0	0	0	3	0	4	5
37HNP	1	1	1	1	1	1	1	1	1	3	1	1	2	1	1	1	1	1	1	1	2	1	1	1	3	1	1	2	1	1	1	1	0	1	1	1	0	1	1	1	0	1	0	1	2	1	1	1	2
37HNQ	1	1	1	1	2	1	1	1	1	4	2	1	2	2	1	1	1	1	1	2	1	1	1	1	3	1	2	1	2	1	1	1	1	1	1	1	0	1	1	1	1	0	0	0	0	1	1	1	2
37HNR	1	1	1	1	2	1	1	1	4	11	1	1	4	4	5	1	8	4	2	6	3	4	4	6	9	5	1	2	5	1	4	2	1	1	1	2	1	1	2	1	1	0	1	0	3	1	1	1	1
37HNS	2	1	2	2	2	4	5	3	1	4	3	2	6	1	1	0	1	1	1	1	1	1	1	1	3	1	1	2	1	2	1	3	1	1	2	3	1	3	1	1	1	1	1	1	2	2	0	1	2
37HNT	1	1	3	1	2	1	3	1	1	3	2	1	1	1	1	1	1	1	1	1	1	1	1	1	4	1	1	1	1	1	1	1	1	1	1	3	0	0	1	2	0	0	0	0	0	1	1	1	2
37HNU	4	6	3	8	5	4	9	4	10	11	6	4	9	7	8	5	5	6	6	9	6	5	5	6	18	8	7	8	10	3	7	4	4	3	5	7	0	1	6	8	1	1	3	0	6	4	8	3	5
37HNV	1	1	1	1	1	1	2	2	1	6	3	1	2	1	1	2	1	1	1	1	2	1	1	1	5	2	2	1	1	1	1	1	1	1	1	1	0	0	1	1	1	1	1	0	1	1	2	1	2
37HNW	1	1	2	1	2	1	2	1	0	2	2	1	5	1	1	1	1	1	1	1	1	1	1	1	4	1	1	1	1	1	0	1	1	1	1	1	0	0	1	2	0	0	0	0	0	1	1	1	1
37HNX	3	3	2	2	3	2	4	2	3	6	4	3	6	3	3	1	2	3	4	3	3	2	3	3	12	4	4	3	3	3	3	2	2	2	2	2	0	1	2	2	0	1	1	1	1	2	2	2	3
37HNY	1	1	1	1	2	1	1	1	1	2	1	1	2	1	1	1	1	1	1	1	1	0	1	1	3	1	1	1	1	1	1	1	1	1	1	1	0	1	1	1	1	0	1	0	1	1	1	1	2
37HNZ	2	1	2	1	2	2	2	2	1	3	2	1	6	1	1	1	1	1	1	1	1	1	1	1	3	1	1	2	1	1	1	1	1	1	2	2	1	1	1	1	1	1	1	1	1	1	3	1	2
37HP0	7	1	1	1	1	1	2	2	1	4	1	1	4	1	1	1	0	1	1	0	2	0	1	1	2	0	6	2	1	1	0	1	2	1	1	2	1	1	1	2	1	1	0	1	3	1	1	1	2
37HP1	1	1	1	1	2	3	2	1	1	2	1	1	2	1	2	2	1	1	1	1	1	1	1	1	3	1	2	2	1	1	1	1	1	1	1	2	0	0	1	1	0	0	0	0	1	1	1	1	2
37HP2	1	1	1	1	1	1	1	1	1	5	1	1	1	1	1	2	1	1	1	1	1	1	1	1	3	0	1	1	1	1	1	1	1	1	1	2	1	1	2	1	1	1	1	1	2	1	1	1	2
37HP3	1	1	1	1	1	1	1	1	0	1	1	1	2	0	0	1	1	1	1	1	0	1	2	1	4	1	1	1	1	2	0	1	1	1	1	1	0	0	1	3	2	1	1	0	1	1	1	1	2
37HP4	1	1	1	1	1	1	2	1	1	6	2	1	2	1	1	1	1	1	3	1	1	1	1	1	4	1	1	0	1	1	1	1	1	1	1	1	1	0	2	3	1	0	0	0	0	1	1	1	2
37HP5	1	1	1	1	1	1	1	1	1	3	1	1	2	1	1	1	1	1	1	1	1	1	1	2	6	1	1	6	1	1	1	1	0	1	1	0	1	2	1	1	1	1	1	1	1	1	2	1	2
37HP6	1	2	1	1	2	0	2	1	2	4	1	1	2	1	1	1	2	2	2	1	1	2	2	2	7	2	2	1	3	1	1	1	2	1	1	2	1	1	1	2	1	1	1	1	3	1	1	1	2
37HP7	4	3	2	2	6	9	7	6	4	16	2	2	3	3	2	2	4	4	3	2	3	4	6	4	15	3	5	4	2	3	2	2	3	1	1	4	0	4	1	2	0	1	0	0	0	3	1	2	4
37HP8	1	1	1	1	0	1	1	1	1	2	2	1	0	1	1	1	1	1	1	1	1	1	1	1	4	1	1	1	1	1	1	1	1	1	1	2	0	0	1	1	0	0	0	0	2	1	1	1	3
37HP9	1	2	2	1	3	1	2	1	1	4	2	1	3	2	2	3	2	2	2	2	2	2	2	2	5	2	2	4	2	2	2	1	1	1	1	2	2	1	3	5	1	1	1	1	3	1	1	1	1
37HPA	1	2	1	2	6	2	4	1	1	5	3	2	7	2	1	1	2	2	2	2	2	1	2	2	4	2	2	0	2	5	2	2	2	1	2	2	0	0	6	5	0	0	0	0	0	2	1	4	5
37HPB	1	2	1	1	2	2	2	2	3	3	2	1	5	1	1	2	1	1	1	1	1	1	1	1	6	2	1	3	1	1	1	1	1	3	2	4	1	1	3	2	1	1	0	1	2	1	1	1	2
37HPC	1	2	1	2	1	2	2	1	3	10	2	1	0	2	2	3	1	2	2	2	2	2	2	2	8	2	2	2	2	1	2	1	0	1	1	4	1	0	1	2	0	0	0	0	0	0	1	0	0
37HPD	1	1	1	1	1	1	2	1	1	2	1	1	4	1	1	1	0	1	1	1	1	1	1	1	1	1	1	2	1	1	1	1	1	1	1	3	0	0	1	1	0	1	0	0	2	1	1	1	1
37HPE	1	2	2	2	2	1	3	1	3	13	1	1	2	3	3	3	2	3	2	3	3	4	5	4	6	0	3	3	3	1	3	2	2	4	1	2	1	1	1	2	0	1	1	1	1	1	1	3	3
37HPF	5	3	3	4	11	6	11	4	4	5	7	6	12	4	5	6	2	2	2	4	4	3	2	4	8	4	4	10	4	8	4	8	4	4	5	10	0	0	3	7	0	0	0	0	2	5	6	3	3
37HPG	1	1	1	1	1	2	3	1	1	2	1	1	1	0	0	1	1	1	1	0	0	1	1	1	3	1	1	1	0	1	0	2	1	1	1	1	0	0	1	1	0	0	0	0	0	1	2	1	1
37HPH	1	2	6	0	0	0	2	1	8	7	0	0	3	1	0	2	1	2	1	2	1	2	1	0	12	3	1	0	1	5	3	0	0	3	2	5	0	0	0	0	0	0	0	0	0	0	6	0	0
37HPI	1	1	1	1	1	1	1	1	0	2	1	1	0	1	1	1	0	1	1	1	1	1	1	1	1	1	1	1	1	1	1	1	1	1	0	1	0	1	1	1	0	1	1	0	1	1	1	0	0
37HPJ	1	1	1	1	1	1	1	1	1	2	1	1	2	1	1	1	1	1	1	1	1	1	1	1	6	1	1	1	1	1	1	1	1	1	1	1	0	0	1	1	0	0	0	0	2	1	1	1	1
37HPK	1	1	1	1	1	1	1	1	1	3	1	1	2	1	1	1	1	1	1	1	1	1	1	1	4	1	5	1	1	1	1	1	1	1	1	3	1	1	1	1	1	1	1	1	0	1	1	1	2
37HPM	4	2	2	4	9	4	4	3	3	6	5	4	5	4	4	5	3	3	4	4	5	3	4	4	8	3	5	7	4	3	4	3	3	2	3	4	1	0	3	4	1	1	1	0	5	4	4	3	3
37HPN	2	1	2	1	3	2	4	1	1	2	4	2	5	1	1	2	1	1	1	1	1	1	1	1	3	0	2	1	1	2	0	1	2	1	2	1	1	0	3	3	0	0	0	1	3	2	0	2	4
37HPP	2	2	3	1	2	1	3	2	2	5	2	2	5	2	2	3	2	2	2	2	2	3	2	2	11	2	3	2	2	3	2	1	1	1	2	1	0	1	2	3	0	0	0	0	1	2	2	1	1
37HPQ	1	1	1	1	1	1	2	1	1	2	1	1	2	1	1	1	1	1	2	1	1	1	1	1	3	1	1	1	1	1	1	1	1	1	1	4	1	1	0	1	1	1	0	1	1	1	1	1	2
37HPR	1	1	1	2	1	1	2	1	1	2	1	0	1	1	1	1	1	1	1	1	1	0	1	1	3	1	1	2	1	2	1	1	1	1	1	1	1	1	1	2	1	1	1	1	1	1	1	1	2
37HPS	3	2	2	2	5	2	5	2	2	4	4	2	2	2	3	2	1	1	1	4	2	2	2	2	7	2	3	6	3	5	2	2	2	3	3	4	1	0	4	4	1	0	1	1	2	2	6	3	5
37HPT	1	1	1	1	1	1	1	1	1	2	1	2	1	2	1	1	1	2	1	2	1	2	1	1	2	1	1	1	2	2	1	1	2	1	1	1	1	1	1	1	2	1	1	1	1	1	1	1	2
37HPU	1	2	1	1	2	1	2	1	1	4	1	1	2	2	2	1	1	2	2	2	2	2	2	2	4	1	3	3	2	1	2	1	1	0	1	0	0	0	1	1	0	0	0	0	0	1	1	1	1
37HPV	1	2	1	1	2	1	2	1	2	4	2	1	0	1	0	1	2	1	1	1	1	0	2	2	6	2	2	4	1	1	1	1	1	1	1	2	1	1	2	2	0	1	1	1	1	1	0	1	1
37HPW	5	2	9	0	1	1	2	10	1	5	1	2	5	3	2	2	2	2	3	1	2	2	1	1	2	1	2	3	2	6	5	1	3	2	2	2	0	0	4	9	0	0	0	0	0	3	5	2	3
37HPX	1	2	1	1	1	1	1	1	3	4	1	0	2	1	1	2	2	1	1	1	1	3	2	2	6	3	2	1	1	1	1	1	0	1	1	1	1	1	1	1	1	1	0	1	1	1	1	1	2
37HPY	1	9	1	3	2	1	2	1	5	15	1	1	2	7	6	3	2	6	3	7	6	6	4	12	4	5	7	6	2	1	5	2	1	1	1	0	0	0	1	3	0	0	0	0	0	1	1	2	3
37HPZ	1	1	1	1	2	1	2	1	1	2	1	1	1	1	1	1	1	1	1	1	0	1	1	1	4	1	2	2	1	2	0	1	2	1	1	1	1	1	1	1	1	1	1	1	3	2	1	1	2
37HQ0	1	2	1	2	1	1	2	1	2	7	2	1	2	2	2	2	2	2	1	2	2	2	3	2	4	1	5	5	2	2	2	2	1	1	1	2	0	0	1	2	0	0	0	0	6	1	1	1	2
37HQ1	1	1	1	1	1	1	2	1	1	2	2	1	2	1	1	2	1	1	1	1	1	1	2	1	3	1	3	3	1	1	1	1	1	1	1	1	0	0	1	1	0	0	0	1	2	1	1	1	1
37HQ2	1	0	1	1	2	1	1	1	0	0	2	1	1	1	1	1	0	1	1	1	1	0	0	0	0	0	0	1	1	1	0	1	1	1	1	1	0	0	1	2	0	0	0	0	0	1	1	1	1
37HQ3	14	3	3	5	7	15	26	16	8	9	12	4	5	5	4	8	4	5	3	5	6	4	8	7	19	8	4	4	5	7	5	5	9	3	5	11	0	0	9	4	0	0	0	0	0	4	10	5	8
37HQ4	1	1	3	1	2	4	2	1	1	5	2	1	2	1	1	1	1	1	1	1	1	1	2	1	3	1	2	3	1	1	1	1	2	1	4	3	1	1	1	2	1	1	1	1	3	1	1	1	1
37HQ5	1	0	0	1	2	1	1	1	1	2	2	2	1	1	1	1	1	1	1	1	1	1	2	1	0	1	1	1	1	1	1	1	1	1	0	2	0	0	1	1	0	0	0	0	0	3	1	0	0
37HQ6	2	2	4	13	3	1	3	2	2	6	2	2	4	2	4	2	2	2	2	1	2	2	2	2	7	6	3	3	2	1	1	2	3	2	1	3	1	1	2	4	1	1	1	1	4	2	2	1	2
37HQ7	2	1	1	1	2	1	2	2	2	2	2	1	1	1	1	2	2	1	1	1	1	1	1	1	10	2	2	1	1	1	1	1	1	1	1	2	1	1	1	1	1	1	1	1	1	1	2	1	1
37HQ8	1	1	1	1	1	1	1	1	1	2	1	1	0	1	1	1	1	1	1	1	1	1	1	1	5	1	1	1	1	1	1	1	2	1	0	1	0	0	0	1	0	0	0	0	0	1	1	1	0
37HQ9	2	2	1	3	2	2	3	2	1	4	2	2	2	2	2	2	1	2	2	2	2	1	2	2	6	2	3	4	2	2	2	2	2	1	2	3	1	1	2	3	1	1	1	1	1	2	3	2	3
37HQA	1	1	1	1	3	1	2	1	1	2	1	1	3	1	0	1	1	1	1	1	1	1	1	1	5	1	3	2	1	1	1	1	1	1	1	2	0	1	1	1	0	1	0	1	1	1	1	1	1
37HQB	1	3	1	1	1	1	1	1	2	4	1	1	2	2	2	3	2	1	2	2	2	2	2	2	6	2	3	3	2	1	2	1	1	1	1	2	0	0	1	3	0	0	0	0	0	1	1	1	2
37HQC	3	2	3	2	4	2	5	4	2	8	1	1	6	2	2	4	1	2	2	2	2	2	2	2	9	2	3	3	2	2	2	2	2	2	2	1	1	1	2	3	1	0	2	0	2	2	2	2	2
37HQD	0	1	2	1	0	1	1	0	1	2	0	0	1	1	1	2	1	1	1	1	1	1	1	1	2	1	1	2	1	0	1	1	0	0	0	0	0	0	0	0	0	0	0	0	0	0	0	0	0
37HQE	1	2	1	1	1	1	1	1	0	6	1	2	2	2	3	1	2	2	2	2	2	2	2	2	2	0	2	1	2	1	2	1	1	1	1	3	0	0	0	1	0	0	0	0	2	1	1	1	1
37HQF	2	3	1	3	3	2	3	2	0	7	4	2	3	3	2	4	1	3	0	3	2	3	3	2	4	1	3	4	1	4	2	2	2	1	1	4	0	0	2	4	0	0	0	0	0	2	2	3	4
37HQG	1	1	1	1	1	1	1	1	1	2	1	1	2	1	1	1	1	1	1	1	1	1	1	1	3	1	1	1	1	1	1	1	1	3	2	2	0	0	1	1	0	0	0	0	1	1	1	1	2
37HQH	2	4	2	2	3	3	4	2	4	8	6	2	4	3	3	3	5	4	3	3	3	3	3	3	16	4	3	2	3	2	3	2	2	2	2	5	0	0	3	3	0	1	1	1	1	2	3	2	1
37HQI	1	2	1	1	2	1	2	1	1	4	2	1	6	2	1	3	2	2	2	2	2	3	2	3	7	2	3	2	2	1	2	1	1	1	1	1	1	1	1	2	1	0	0	0	2	2	1	1	1
37HQJ	12	5	19	18	5	11	10	14	11	40	4	8	6	14	9	7	5	13	9	11	8	9	17	17	28	12	13	6	10	4	7	17	9	8	1	5	0	0	1	1	0	0	0	0	10	3	6	5	8
37HQK	1	1	1	1	2	1	2	1	1	2	2	1	4	1	1	2	1	1	1	1	1	1	1	1	5	1	5	2	1	1	1	1	1	1	1	2	0	0	2	2	0	0	0	1	2	1	1	1	1
37HQM	1	1	2	1	1	1	1	1	1	2	1	1	2	1	1	1	1	0	1	1	1	1	1	2	4	1	1	1	1	1	1	1	1	2	1	1	1	1	1	1	1	1	1	1	7	1	1	1	3
37HQN	1	0	0	1	2	0	2	1	0	2	1	0	0	1	0	1	1	1	1	1	0	1	1	1	0	0	1	0	1	0	1	1	0	0	1	1	0	0	1	2	0	0	0	0	2	1	1	1	1
37HQP	3	2	2	1	5	3	6	3	1	5	5	3	8	4	3	3	2	3	3	3	3	3	2	3	7	2	3	5	2	5	3	2	2	3	4	4	1	2	4	2	3	7	10	2	6	4	2	4	6
37HQQ	1	1	1	1	1	1	1	1	1	3	2	1	1	1	1	1	2	1	1	1	1	1	1	1	3	1	1	4	1	1	1	1	1	1	1	2	1	1	1	1	1	0	1	1	1	1	1	1	1
37HQR	1	0	0	1	2	1	1	1	0	0	1	1	0	0	0	0	0	0	0	0	0	0	0	0	0	0	0	0	0	0	0	1	1	0	1	2	0	0	1	3	0	0	0	0	0	1	1	1	1
37HQS	1	1	3	1	6	1	1	1	2	5	2	2	2	2	1	2	1	2	1	2	1	1	2	1	11	2	2	1	1	1	2	1	1	1	2	1	1	1	4	2	1	1	1	1	1	1	2	1	3
37HQT	1	1	1	1	1	1	2	1	1	2	1	1	4	1	1	2	1	1	2	1	1	1	2	1	3	1	2	1	1	1	1	1	1	1	1	2	0	1	1	1	0	1	1	1	1	1	1	1	2
37HQU	3	6	4	2	1	3	4	3	5	7	2	0	3	4	5	4	5	4	4	4	4	3	3	3	16	3	4	7	4	2	4	2	3	2	3	4	1	1	5	5	1	1	1	1	4	1	2	2	3
37HQV	6	9	2	9	2	6	5	8	15	12	6	8	15	4	5	11	2	4	5	5	4	4	6	4	20	3	7	13	4	7	2	9	5	20	0	2	0	0	0	0	0	0	0	0	0	2	3	3	3
37HQW	1	1	2	1	2	1	2	1	0	2	2	1	2	1	0	2	1	1	1	1	1	1	1	1	3	1	1	1	1	2	1	1	1	3	1	2	0	0	1	1	0	0	0	0	1	1	1	3	3
37HQX	1	4	1	0	6	3	2	0	2	1	2	4	0	2	1	0	2	4	2	0	0	11	1	3	65	6	9	1	3	0	0	0	1	5	0	0	0	0	0	0	0	1	0	0	0	0	3	1	3
37HQY	1	1	1	1	1	2	1	1	1	5	2	4	5	1	1	1	1	1	1	1	1	0	2	1	2	1	7	1	1	5	1	2	1	1	1	3	1	1	3	1	1	2	0	1	1	2	1	1	1
37HQZ	2	2	1	1	2	2	2	1	2	2	2	1	4	1	1	1	2	1	1	1	1	1	1	2	6	2	1	3	1	1	1	1	1	1	1	1	1	0	1	1	2	0	1	1	1	1	1	1	1
37HR0	1	4	2	2	5	2	5	2	5	12	4	6	4	5	5	4	4	5	4	5	5	6	5	7	16	5	7	6	5	64	5	2	2	1	2	1	0	0	3	3	0	0	0	0	6	2	2	1	2
37HR1	1	2	1	1	2	2	2	1	2	2	2	1	2	3	2	2	2	3	2	3	3	3	1	1	6	2	2	1	3	1	2	1	1	1	1	2	1	1	2	4	1	1	1	1	2	1	2	1	2
37HR2	0	2	1	0	0	1	1	0	1	2	1	0	0	1	1	1	1	1	1	2	1	1	1	1	3	1	1	1	1	0	1	0	1	2	0	0	0	0	0	0	0	0	0	0	0	0	0	1	2
37HR3	1	1	1	1	3	1	2	1	0	5	2	1	2	1	1	1	1	1	1	1	1	2	1	1	3	2	1	2	1	1	0	1	0	1	0	3	0	0	1	1	0	0	0	0	0	1	1	1	1
37HR4	3	2	2	2	2	2	2	3	2	4	3	2	2	2	2	2	2	2	2	2	2	3	2	2	7	1	2	1	2	3	2	2	3	1	2	2	0	0	2	2	0	0	0	0	3	2	3	2	4
37HR5	1	0	1	1	1	1	2	1	0	2	2	1	2	1	1	1	0	1	1	1	1	1	1	1	0	0	1	1	1	1	1	1	1	1	1	1	0	0	1	1	0	0	0	0	0	1	1	1	2
37HR6	2	1	1	2	3	1	3	2	1	2	4	2	3	1	1	1	1	1	1	1	1	1	2	1	0	1	1	0	1	3	1	2	2	1	1	4	0	0	4	4	0	0	0	0	0	2	2	2	3
37HR7	1	1	1	1	1	1	1	1	2	1	1	2	2	1	1	1	1	1	1	1	1	0	1	1	3	1	1	1	1	1	2	2	1	1	1	2	3	0	1	1	1	0	1	1	1	2	2	1	3
37HR8	1	2	5	1	3	1	4	1	3	2	2	2	4	3	2	2	1	2	2	2	2	2	1	2	9	3	2	2	2	1	2	1	1	1	1	3	1	1	2	2	1	1	1	1	4	1	1	1	1
37HR9	0	1	0	0	0	0	0	0	5	4	0	0	0	2	0	0	0	1	0	1	1	1	1	0	1	8	0	0	1	0	2	0	0	0	0	0	0	0	0	0	0	0	0	0	0	0	0	0	0
37HRA	6	4	3	5	5	7	9	8	13	27	5	3	8	5	6	11	2	5	6	3	4	9	11	10	2	7	7	4	5	17	5	1	4	1	1	5	0	0	3	1	0	0	0	0	0	5	1	1	1
37HRB	2	1	1	2	4	2	2	2	1	4	2	3	6	1	1	1	1	1	1	1	1	1	2	2	5	1	2	4	1	2	1	2	1	1	1	2	0	0	3	3	0	0	0	0	0	2	2	1	1
37HRC	1	1	1	1	1	1	2	1	1	3	2	2	2	0	1	1	1	1	2	1	1	1	1	2	3	1	2	2	1	1	1	2	0	1	1	1	0	0	0	0	0	0	0	0	0	1	1	1	1
37HRD	1	1	2	1	1	1	1	1	1	0	1	1	0	0	0	2	1	0	0	1	0	0	0	0	3	1	0	2	0	1	2	1	1	1	0	2	0	0	0	0	0	0	0	0	0	1	1	1	2
37HRE	2	1	2	2	4	3	3	2	1	5	2	2	0	1	1	5	1	1	1	1	1	1	1	1	2	0	1	2	1	2	1	2	2	1	1	3	1	2	1	2	1	0	1	1	1	2	2	2	2
37HRF	2	1	0	1	1	2	2	1	1	3	3	1	3	1	1	1	1	1	1	1	1	0	1	1	5	0	1	0	1	3	1	1	1	0	1	4	0	0	1	2	0	0	0	0	1	1	2	1	0
37HRG	1	0	0	1	3	1	2	1	0	2	2	1	2	0	0	0	0	0	0	0	0	0	1	1	0	0	2	0	0	2	0	1	1	0	1	2	0	0	1	1	0	0	0	0	0	1	1	2	2
37HRH	1	2	1	1	3	1	2	1	2	2	2	1	2	1	1	3	2	1	1	1	1	0	1	3	8	1	2	4	1	1	2	2	1	1	2	1	1	1	2	2	1	1	1	1	4	1	3	2	2
37HRI	2	2	1	2	6	2	4	2	0	4	4	2	3	2	1	5	2	2	2	2	2	2	1	2	3	0	4	5	1	2	2	2	2	2	2	4	0	0	3	4	0	0	0	0	6	2	2	3	5
37HRJ	2	2	2	2	2	2	5	1	4	4	3	1	4	2	1	4	2	2	2	2	2	0	3	4	17	5	4	3	2	1	3	3	1	2	1	4	1	0	4	3	1	1	1	1	4	1	3	2	4
37HRK	2	2	7	1	3	2	2	0	1	5	2	3	2	2	1	0	1	2	1	1	1	2	2	1	3	0	2	1	2	2	2	2	1	1	1	1	0	1	3	0	0	1	1	1	2	2	4	2	3
37HRM	1	2	2	2	2	1	3	1	2	3	3	2	2	2	2	2	1	2	2	2	2	2	1	2	9	0	4	3	2	1	2	3	1	1	1	2	1	1	1	3	1	1	1	1	4	1	0	1	1
37HRN	1	2	1	1	2	1	5	1	2	4	0	1	2	2	1	3	2	2	2	2	2	2	2	2	7	2	4	4	2	1	2	1	1	1	1	1	0	0	2	1	0	0	0	0	4	2	3	1	2
37HRP	1	1	1	1	1	1	2	1	1	0	1	3	3	1	1	1	1	1	1	1	1	0	1	1	0	1	1	1	1	1	1	1	1	2	0	0	0	0	0	0	0	0	0	0	0	1	0	0	0
37HRQ	1	2	1	1	1	1	2	1	2	8	2	1	2	1	1	2	2	1	1	1	1	1	2	2	7	2	2	1	1	1	1	1	1	1	1	3	1	1	2	2	1	0	1	1	1	1	1	1	2
37HRR	1	0	1	1	2	1	3	1	0	0	1	0	0	0	0	1	0	0	0	0	0	0	0	0	0	0	0	1	0	1	0	1	1	1	0	1	0	0	0	0	0	0	1	0	0	1	0	0	0
37HRS	1	1	1	1	1	1	2	1	1	2	1	1	1	2	3	1	1	1	1	1	1	1	1	1	3	1	1	1	1	1	1	1	1	1	1	1	0	0	1	1	0	0	0	0	0	1	1	1	2
37HRT	1	1	1	1	2	1	2	1	1	2	2	1	1	1	1	2	1	1	1	1	1	1	1	1	3	1	1	3	1	2	1	1	1	1	1	2	0	0	0	8	0	0	0	0	0	1	1	2	2
37HRU	2	3	4	2	4	2	4	3	2	9	2	3	2	4	3	4	3	2	4	4	2	4	3	4	10	3	7	8	4	2	4	2	3	3	3	5	1	1	3	4	1	1	1	1	3	3	3	2	4
37HRV	1	1	1	1	1	1	1	1	0	2	1	1	2	1	1	1	1	1	1	1	1	1	2	1	3	1	1	1	1	1	1	1	1	1	1	3	0	1	1	1	0	0	0	0	0	1	1	1	2
37HRW	1	3	1	1	2	3	2	1	2	8	3	3	1	2	3	3	2	2	2	3	3	3	4	3	7	3	3	5	3	1	3	1	1	2	1	1	0	0	1	2	0	0	0	0	6	1	1	1	3
37HRX	1	1	0	1	1	1	1	1	1	2	1	1	4	1	1	1	1	1	1	1	1	0	1	1	3	1	1	1	1	1	1	1	1	1	2	2	0	0	1	1	0	0	0	0	0	1	1	1	1
37HRY	1	1	1	1	3	1	2	1	1	2	2	1	2	1	0	1	1	1	1	1	1	1	1	1	3	1	1	1	1	1	1	1	1	1	1	1	0	0	1	2	0	0	0	0	0	1	1	1	1
37HRZ	1	1	2	1	1	1	2	1	2	2	1	2	2	1	1	1	1	1	1	1	1	1	1	1	3	1	1	2	1	5	1	1	1	1	1	2	0	1	1	1	0	1	1	0	1	1	1	1	1
37HS0	1	1	1	1	2	1	2	1	1	2	3	2	3	2	3	2	1	2	2	2	2	3	1	6	3	1	4	1	2	1	3	1	1	1	1	4	1	1	2	1	1	1	1	1	2	1	2	1	3
37HS1	1	1	1	1	1	2	1	1	1	3	1	1	3	1	1	1	1	1	1	1	1	1	1	1	3	1	1	1	1	3	1	1	1	1	1	1	0	1	1	1	0	1	1	2	1	1	2	1	1
37HS2	1	1	1	1	1	1	2	1	1	2	1	1	5	1	1	1	1	1	1	1	1	1	1	1	3	1	1	1	2	1	1	1	1	1	1	3	0	0	1	1	0	0	0	0	1	1	1	2	2
37HS3	1	1	1	1	2	1	1	1	1	5	1	1	2	1	1	2	1	1	1	1	2	1	1	1	3	1	2	1	1	1	1	1	1	1	1	2	0	1	1	1	0	1	1	1	2	1	1	1	1
37HS4	4	5	5	5	6	4	4	4	9	10	4	3	8	6	3	4	3	6	4	5	4	5	4	4	14	6	6	4	4	2	3	5	3	2	3	8	2	1	3	4	1	1	1	1	2	5	4	3	4
37HS5	1	2	1	1	3	1	5	1	0	4	1	2	3	3	2	1	1	2	2	2	2	1	3	2	3	1	3	2	2	2	2	1	1	1	1	2	1	1	2	5	1	1	1	1	2	1	1	1	2
37HS6	2	2	1	1	2	1	2	2	1	2	1	1	2	2	2	1	1	2	2	2	2	2	1	1	4	1	1	1	2	1	2	1	1	1	1	8	0	0	1	1	0	0	1	0	5	1	1	1	2
37HS7	1	1	1	3	1	2	1	1	1	2	1	1	2	1	1	1	1	1	1	1	0	1	1	1	3	1	1	1	1	1	1	2	0	1	1	1	1	1	1	1	1	0	1	0	1	2	1	1	3
37HS8	1	0	0	0	1	0	2	1	0	0	0	1	5	0	0	1	0	0	0	0	0	0	0	0	0	0	0	1	0	1	0	0	1	1	0	0	0	0	0	0	0	0	0	0	0	1	1	1	1
37HS9	2	2	2	2	2	2	3	2	2	4	3	2	5	2	1	2	2	2	2	2	2	2	2	2	6	2	2	4	2	2	2	2	2	4	2	4	1	1	2	2	1	1	1	1	1	2	2	2	3
37HSA	3	5	3	3	9	5	7	4	7	11	8	5	9	5	4	6	4	5	5	5	5	5	4	6	23	6	7	10	5	8	4	4	4	5	4	3	0	2	4	7	2	1	2	1	11	4	3	5	9
37HSB	2	3	6	6	3	4	4	2	4	7	5	4	3	3	3	2	2	3	2	2	3	2	5	4	14	3	5	4	3	9	2	8	1	3	3	5	0	1	3	3	0	0	0	0	1	2	4	5	5
37HSC	1	0	0	0	0	1	5	1	0	0	0	0	3	0	0	0	0	0	0	0	0	0	0	0	0	0	0	0	0	2	0	0	1	0	0	2	0	0	1	1	0	0	0	0	0	1	0	1	2
37HSD	0	4	2	0	9	2	1	0	1	2	0	2	0	0	1	0	3	0	0	1	0	4	2	3	75	11	4	0	1	0	0	0	5	1	0	0	0	0	0	0	0	1	1	0	1	0	1	0	1
37HSE	1	4	1	1	2	1	2	1	3	4	1	1	2	3	2	2	1	3	2	2	2	3	1	4	6	4	2	1	1	1	2	1	1	1	1	1	0	0	2	1	0	0	0	0	2	1	1	1	3
37HSF	1	1	1	2	1	1	2	1	1	3	1	1	2	1	1	2	1	1	1	1	1	1	1	2	4	1	1	1	1	3	1	1	1	2	1	2	1	1	1	1	1	0	1	1	1	1	1	1	1
37HSG	1	3	1	1	1	1	1	1	2	2	1	1	3	1	1	1	1	1	1	1	1	1	1	2	7	1	1	1	1	7	1	1	1	1	1	2	1	0	1	1	0	0	1	1	1	1	1	1	1
37HSH	1	1	1	1	1	1	2	1	1	2	2	1	2	1	1	2	1	1	1	1	1	1	1	1	3	1	1	2	1	1	1	1	1	1	1	2	0	0	2	1	0	0	0	0	0	1	1	1	2
37HSI	1	1	1	1	1	1	1	1	3	1	1	1	2	1	0	1	1	1	1	1	2	2	1	1	9	2	2	1	1	1	1	1	1	2	1	3	0	1	1	1	0	0	0	0	1	1	1	1	2
37HSJ	1	2	1	1	1	1	2	1	4	8	2	1	2	3	3	3	3	2	3	3	3	3	3	5	11	3	6	2	3	1	3	1	1	1	1	1	0	0	2	1	0	0	0	0	4	1	1	1	2
37HSK	1	1	1	1	1	1	1	1	1	6	1	1	2	2	2	1	1	2	1	2	2	2	2	2	5	0	2	1	2	1	2	1	1	1	1	3	1	1	1	1	1	1	1	0	1	1	2	1	1
37HSM	1	1	1	1	1	1	3	1	2	2	2	1	4	1	1	1	1	1	1	1	2	1	2	1	8	2	1	1	2	1	2	1	1	1	1	3	1	1	3	1	0	1	1	1	1	1	1	1	1
37HSN	1	1	1	1	1	1	1	1	1	2	1	1	2	1	1	1	1	1	1	1	1	1	1	1	3	1	1	1	1	1	1	1	1	1	1	4	0	1	1	1	1	1	1	1	2	1	1	1	1
37HSP	1	2	1	1	1	2	2	1	2	6	1	1	4	2	2	4	2	2	2	2	2	2	2	4	5	2	3	1	2	1	2	1	1	1	1	2	0	1	2	3	0	2	3	1	2	3	1	2	4
37HSQ	5	4	3	6	6	8	7	5	6	15	4	7	11	5	6	5	2	5	5	5	5	5	6	6	13	5	4	7	5	4	7	6	6	4	2	8	0	0	4	6	1	0	0	0	5	7	6	5	10
37HSR	1	1	1	1	2	1	1	1	0	2	2	1	2	1	0	2	1	1	1	1	1	1	1	1	3	1	2	1	1	1	1	2	1	1	1	1	1	2	1	1	1	1	1	1	1	2	1	1	2
37HSS	1	1	1	1	7	1	1	1	1	2	1	1	1	1	1	1	1	1	1	1	1	0	1	1	3	0	1	1	1	1	1	1	2	1	1	1	1	1	1	1	1	1	1	1	1	1	0	1	2
37HST	1	1	1	1	1	1	1	1	1	3	1	1	2	1	1	1	1	1	1	1	1	1	1	1	3	1	1	1	1	1	1	0	1	1	1	2	0	0	1	1	0	0	0	0	0	1	2	1	1
37HSU	1	1	1	1	1	1	2	1	1	0	1	1	2	0	0	2	1	0	0	0	0	0	1	1	1	1	1	1	0	1	0	1	1	1	1	3	0	0	0	0	0	0	0	0	0	1	0	1	1
37HSV	1	0	1	1	1	1	2	1	0	0	2	1	2	0	0	2	0	0	0	0	0	0	0	0	0	0	0	0	0	2	0	1	1	1	1	0	0	1	2	2	0	1	1	1	0	1	1	1	1
37HSW	1	6	7	2	1	4	3	1	4	18	2	2	0	6	4	3	7	6	3	6	7	5	7	8	19	2	5	3	6	12	4	2	9	5	11	2	0	0	0	0	0	0	0	0	0	2	0	3	4
37HSX	1	0	1	1	1	0	1	1	0	0	1	1	1	0	0	1	0	0	0	0	0	0	0	0	0	0	0	1	0	1	0	1	1	1	1	2	0	0	0	0	0	0	0	0	0	1	0	0	0
37HSY	6	5	4	5	12	6	15	7	5	10	9	4	14	0	0	5	3	5	5	0	0	5	5	5	15	4	9	10	0	5	0	7	7	3	3	11	1	1	7	10	1	1	1	1	8	6	5	3	5
37HSZ	2	1	1	1	1	1	1	2	1	3	1	1	2	1	1	1	1	1	1	1	1	1	1	1	3	1	1	1	1	3	1	1	1	1	1	1	1	1	1	2	1	1	1	1	2	1	1	1	1
37HT0	8	2	3	10	16	9	5	9	3	7	7	8	3	2	2	13	2	2	2	2	1	2	5	5	12	3	3	4	2	16	2	12	6	3	1	9	0	0	4	3	0	1	1	2	2	9	3	2	3
37HT1	5	8	4	3	5	5	4	3	20	21	5	5	2	6	6	8	4	6	5	6	7	4	10	5	55	10	6	7	6	10	6	3	5	4	3	8	0	0	2	5	0	0	0	0	0	3	2	3	8
37HT2	1	0	0	1	1	1	2	2	0	0	1	1	0	0	0	0	0	0	0	0	0	0	0	0	0	0	0	0	0	9	0	1	1	0	1	2	0	0	0	0	0	0	0	0	0	1	0	1	2
37HT3	1	1	1	1	1	1	1	1	1	3	2	1	0	1	1	3	1	1	2	1	1	1	1	1	3	1	1	3	1	1	1	1	1	1	1	1	0	0	1	2	0	0	0	0	0	1	3	1	1
37HT4	1	1	1	1	2	1	1	1	1	2	1	1	4	1	1	1	1	1	1	1	1	1	1	1	5	2	1	1	1	1	1	1	1	1	1	2	0	1	1	1	0	0	1	0	0	1	1	1	1
37HT5	1	1	1	1	1	1	1	1	1	2	1	1	2	1	1	1	1	2	1	1	1	1	1	1	3	1	1	1	1	1	1	1	2	0	1	1	1	1	1	1	1	1	1	0	1	1	1	1	1
37HT6	2	1	8	1	2	4	4	1	1	4	1	1	4	1	1	1	1	2	2	1	0	1	1	1	4	1	1	2	1	6	1	1	1	0	2	1	0	0	3	4	1	0	0	0	2	1	4	1	1
37HT7	1	1	1	1	1	1	2	1	5	5	2	1	2	2	2	1	2	2	1	2	2	2	2	2	9	5	2	1	2	1	2	1	1	1	1	3	1	1	1	1	1	1	1	1	1	1	1	1	1
37HT8	1	4	3	0	5	1	2	1	2	12	2	2	2	2	1	3	1	2	0	2	1	2	10	9	7	1	4	1	2	2	3	1	1	1	1	1	0	0	1	2	0	0	0	0	0	1	1	1	3
37HT9	4	4	3	2	1	8	4	3	5	3	4	3	4	1	1	2	2	1	1	1	1	1	2	4	12	3	2	2	1	3	1	2	2	1	3	4	1	2	8	2	1	1	1	1	1	2	1	4	5
37HTA	2	1	1	2	2	2	2	2	1	2	3	2	2	2	1	1	1	2	1	2	1	4	1	1	4	1	2	2	2	2	1	2	2	1	1	5	0	1	2	2	0	0	0	0	3	2	2	2	3
37HTB	1	2	1	1	1	1	2	1	2	2	2	1	2	1	1	1	2	2	1	1	1	1	2	1	7	1	4	2	2	1	2	1	1	1	1	2	0	1	2	1	1	1	1	2	1	1	1	1	1
37HTC	1	1	1	1	1	1	2	1	1	2	2	1	2	1	1	1	1	0	1	1	1	0	1	1	3	1	1	1	0	1	1	1	1	1	1	3	0	0	1	2	0	0	0	0	1	2	1	1	2
37HTD	1	1	1	1	1	1	1	1	3	2	1	1	3	1	1	0	1	1	1	1	1	1	0	1	3	1	1	1	1	1	1	2	1	1	1	2	0	0	1	1	0	0	0	0	0	1	2	0	0
37HTE	1	1	1	1	2	1	2	1	1	5	1	1	3	1	1	1	1	1	1	1	1	1	4	1	3	1	1	1	1	1	1	1	1	1	1	1	0	0	1	1	0	0	0	0	0	1	1	1	1
37HTF	1	1	1	1	1	1	1	1	1	2	1	1	2	1	1	2	0	1	1	1	1	1	1	1	1	1	1	2	1	1	1	1	1	1	1	2	0	0	0	0	0	0	0	0	0	1	0	1	1
37HTG	3	0	0	2	4	0	2	2	0	0	2	1	4	1	1	0	1	1	1	1	1	1	0	0	5	2	0	0	1	2	1	1	1	0	0	2	0	0	4	3	0	0	0	0	0	1	3	1	2
37HTH	1	2	1	1	2	1	2	1	2	4	1	1	2	2	2	2	2	2	2	2	2	2	2	3	6	2	3	2	2	1	2	1	1	1	1	1	0	0	1	1	0	0	0	0	0	1	1	1	1
37HTI	1	1	1	1	4	1	2	1	1	3	6	2	2	3	2	2	1	3	1	3	3	3	2	1	3	1	6	1	3	1	2	1	1	1	1	1	2	1	1	2	1	1	0	1	3	1	1	1	2
37HTJ	1	1	2	1	1	1	2	1	0	2	2	1	2	1	1	2	1	1	1	1	1	1	0	1	3	0	1	4	1	1	1	1	1	1	1	4	0	0	1	2	0	0	0	0	1	1	1	1	1
37HTK	1	1	1	1	1	1	1	1	1	4	2	1	2	1	1	1	1	1	1	1	1	1	1	1	3	1	1	1	1	1	0	1	1	1	1	1	1	1	1	1	1	1	0	1	2	1	1	1	2
37HTM	1	0	1	1	1	1	1	1	0	0	2	1	2	0	0	1	0	0	0	0	0	0	0	0	0	0	0	1	0	1	0	1	0	1	1	3	0	1	1	1	0	1	3	0	5	1	1	1	2
37HTN	1	3	1	2	3	2	3	1	3	5	2	1	2	2	2	3	2	3	2	2	2	3	2	2	7	3	7	3	2	2	3	2	3	2	3	4	0	1	2	3	0	1	1	0	0	1	1	2	3
37HTP	1	1	1	1	1	2	1	2	1	3	1	1	2	1	1	1	1	1	1	1	1	2	1	1	3	0	1	3	1	1	1	1	1	1	1	1	0	1	1	1	1	1	1	1	1	1	2	1	1
37HTQ	3	2	3	3	3	3	3	3	1	5	3	3	5	2	2	3	2	2	2	2	2	2	2	2	7	2	2	3	2	5	2	3	2	2	2	3	1	1	3	3	1	1	2	1	2	3	3	3	4
37HTR	1	1	1	1	2	1	2	1	1	3	2	1	2	1	1	1	1	1	1	1	1	2	1	1	3	1	2	1	1	1	1	1	1	1	1	2	1	1	1	1	1	3	3	1	3	1	2	1	4
37HTS	3	1	1	3	4	2	9	3	2	11	6	4	5	1	1	2	0	1	1	1	1	1	5	3	4	1	2	2	1	6	1	3	6	0	4	7	0	0	4	4	0	0	0	0	0	4	3	3	4
37HTT	2	6	2	2	4	4	3	3	1	8	4	2	4	4	4	4	1	4	2	4	4	3	4	4	3	3	6	4	2	3	3	2	2	1	2	3	0	0	3	6	0	0	0	0	0	2	3	3	5
37HTU	1	2	2	1	3	1	2	1	3	5	2	1	4	2	2	3	2	3	2	2	2	2	2	1	12	5	2	3	2	1	2	1	1	2	1	0	0	0	2	2	0	0	0	0	0	1	1	2	1
37HTV	1	0	1	1	1	1	1	1	0	0	1	1	2	0	0	0	0	0	0	0	0	0	0	0	0	0	0	0	0	2	0	1	1	1	0	0	0	0	1	1	0	0	0	0	0	1	1	1	2
37HTW	1	2	2	1	1	1	0	1	1	2	1	1	2	1	1	0	1	1	1	1	1	1	0	1	3	1	2	1	1	1	1	1	1	0	1	1	0	0	0	1	0	0	0	0	0	1	1	1	1
37HTX	1	1	1	1	1	1	1	1	1	2	1	1	1	1	1	1	1	1	1	0	1	1	0	1	3	1	1	1	1	1	1	1	0	1	1	1	0	0	1	1	0	0	0	0	1	1	1	1	2
37HTY	1	1	1	1	4	1	2	1	1	3	2	1	2	2	2	2	2	2	2	2	2	2	3	2	5	1	1	1	2	1	1	1	0	1	2	3	0	0	1	1	0	0	0	0	2	1	1	1	2
37HTZ	1	1	1	1	1	2	1	1	1	2	1	1	2	1	1	1	1	1	1	1	2	1	1	1	6	1	1	2	1	1	1	2	1	1	2	1	1	1	1	1	1	1	1	1	1	1	1	1	2
37HU0	1	1	1	1	1	1	1	1	2	4	1	1	4	1	1	2	1	1	1	1	1	1	1	1	2	2	1	1	1	2	1	1	1	1	1	1	0	0	1	1	0	0	0	0	1	1	1	1	1
37HU1	2	1	2	2	4	2	2	2	2	2	3	2	4	1	0	2	1	1	1	1	1	1	1	1	7	2	1	4	1	1	1	2	2	1	4	4	0	1	3	3	0	1	1	0	6	2	2	1	2
37HU2	1	1	1	1	2	1	2	1	1	2	2	1	4	1	0	2	1	1	1	1	1	1	1	1	4	1	2	2	1	1	1	1	1	1	1	3	3	2	1	1	2	1	1	1	3	1	1	1	1
37HU3	2	1	1	2	2	1	2	2	0	2	3	2	2	1	1	1	0	1	1	1	1	1	1	1	2	1	1	1	1	2	1	2	2	0	2	4	0	0	2	2	0	0	0	0	0	2	2	2	2
37HU4	2	0	0	0	0	2	4	1	0	0	0	0	0	0	0	0	0	0	0	0	0	0	0	0	0	0	0	0	0	7	0	0	1	0	0	0	0	0	0	0	0	0	0	0	0	0	0	0	0
37HU5	1	1	3	1	1	1	1	1	3	4	1	0	2	1	2	1	2	2	2	1	2	2	2	2	4	3	2	3	1	2	2	1	1	4	3	3	0	0	2	2	0	0	0	0	0	1	3	2	2
37HU6	2	2	2	2	4	2	3	2	2	2	3	2	4	1	1	2	2	1	1	1	1	1	1	1	6	2	2	5	0	2	2	2	2	1	1	3	1	1	2	3	1	1	1	2	1	2	2	2	2
37HU7	1	1	1	1	1	1	1	1	1	2	1	1	2	0	1	1	1	0	1	0	1	0	1	1	5	0	1	1	1	1	1	1	1	1	1	2	0	1	1	1	1	1	2	0	0	1	1	1	1
37HU8	1	1	1	1	2	1	1	1	0	3	2	1	4	1	2	1	0	1	1	1	1	1	1	2	3	1	1	2	1	1	1	1	1	0	1	2	0	0	1	2	0	0	0	0	3	1	1	1	2
37HU9	1	2	2	1	3	8	2	1	2	4	3	2	3	2	2	2	2	2	2	2	2	2	2	2	7	2	5	4	2	2	2	1	1	1	2	3	1	1	2	2	1	1	1	1	7	1	1	2	5
37HUA	1	2	1	3	3	4	4	1	3	5	3	2	8	2	2	2	4	3	2	4	2	1	3	5	10	3	8	3	3	4	2	4	2	1	1	2	1	1	2	4	1	1	1	0	1	2	4	1	2
37HUB	2	1	1	2	3	2	1	2	0	2	1	1	4	1	1	2	3	1	1	1	1	1	1	1	3	1	2	2	1	1	1	2	1	1	1	5	0	0	1	5	1	1	1	0	2	2	1	1	1
37HUC	1	1	1	1	2	0	5	1	2	7	3	2	3	1	1	2	1	2	1	1	1	1	1	1	4	1	2	2	1	1	1	1	2	1	1	2	0	0	0	0	0	0	0	0	0	1	4	1	1
37HUD	1	1	1	1	1	1	1	1	1	4	1	2	1	1	0	1	1	1	1	1	1	1	1	1	5	2	1	1	1	1	0	1	1	1	1	1	0	1	2	1	1	0	1	1	1	1	1	1	2
37HUE	1	1	1	1	3	1	0	1	1	3	1	1	2	1	1	1	1	1	1	1	1	1	1	1	3	1	3	1	1	1	1	1	1	1	1	2	0	0	1	1	0	0	0	0	0	1	1	1	0
37HUF	4	3	2	3	4	2	2	4	3	9	3	1	7	0	0	2	2	2	2	0	0	1	4	4	7	2	2	5	0	10	0	0	1	2	4	5	0	0	1	1	0	0	0	0	0	1	5	4	5
37HUG	1	1	1	1	1	1	2	1	1	2	1	1	2	1	1	1	1	1	1	1	1	1	1	1	3	1	1	1	1	1	1	1	1	0	1	4	0	0	1	1	1	0	0	0	3	1	1	1	1
37HUH	1	1	1	1	2	1	2	1	1	1	1	1	2	1	1	1	1	1	1	1	1	1	1	1	4	1	1	1	1	1	1	1	1	1	1	1	1	1	1	3	1	1	0	1	2	1	1	1	1
37HUI	1	1	1	1	3	5	2	1	1	3	2	1	2	2	1	2	1	0	1	1	1	1	1	2	3	1	2	2	1	1	2	2	1	1	1	2	0	0	1	1	0	0	0	0	1	1	3	1	2
37HUJ	2	2	2	2	3	2	6	2	1	6	3	3	7	3	3	3	0	2	3	3	3	3	3	3	2	2	6	3	3	3	3	2	2	2	2	2	0	0	5	5	0	0	0	0	3	1	2	4	6
37HUK	1	1	1	1	1	1	1	1	1	2	1	0	0	1	0	1	0	1	1	1	1	1	1	2	1	0	1	1	1	1	1	1	1	1	1	2	0	0	1	3	0	0	0	0	1	1	1	1	2
37HUM	1	0	1	2	1	3	3	2	2	5	1	2	4	1	1	2	1	1	1	1	1	1	4	0	2	1	0	4	1	6	1	2	1	2	2	1	0	0	2	1	0	0	0	0	1	1	1	1	2
37HUN	2	1	2	2	5	2	6	2	1	2	3	2	6	1	1	2	1	1	1	1	1	1	1	1	4	1	1	3	1	2	0	2	2	1	1	4	0	0	2	1	0	0	0	0	0	3	2	1	1
37HUP	1	1	1	1	1	1	1	1	0	2	1	1	2	1	1	1	1	1	1	1	1	1	1	1	3	1	1	1	1	1	1	1	0	1	1	1	4	1	1	1	3	1	1	1	1	1	1	1	1
37HUQ	1	0	0	1	1	2	2	1	0	0	3	1	2	0	0	0	0	0	0	0	0	0	0	0	0	0	0	0	0	1	0	1	1	0	1	3	0	0	1	1	0	0	0	0	0	1	1	3	4
37HUR	1	1	1	0	1	1	1	1	1	2	1	1	3	1	1	1	1	1	1	1	0	1	2	1	2	1	1	1	1	3	1	0	1	1	1	1	0	0	1	1	0	0	0	0	0	1	3	1	1
37HUS	1	1	2	1	1	1	1	1	1	3	1	1	1	1	1	1	1	1	1	1	1	1	1	3	3	1	1	1	1	1	1	1	1	1	2	4	1	1	1	1	1	1	1	0	1	1	1	1	3
37HUT	1	1	1	1	2	1	2	1	1	0	1	1	4	1	1	2	1	1	1	1	1	0	1	0	4	1	1	2	1	1	1	1	1	1	0	1	0	0	1	2	0	0	0	0	0	1	1	1	2
37HUU	1	1	1	1	1	1	1	1	1	2	1	1	1	1	1	1	1	0	1	1	1	0	1	1	4	1	1	1	1	1	1	1	1	1	1	1	0	0	1	1	0	0	0	0	0	1	1	1	2
37HUV	1	1	1	1	1	2	2	1	1	2	1	1	0	1	0	1	0	1	1	1	1	0	1	2	7	1	1	1	1	1	1	1	1	1	1	2	0	0	1	1	0	0	0	0	1	1	2	1	2
37HUW	1	1	1	1	2	1	1	1	0	2	1	1	2	1	1	2	1	1	1	1	1	1	1	1	4	1	2	2	1	1	1	1	1	2	1	3	0	0	1	1	0	0	0	0	0	1	1	1	2
37HUX	1	1	1	2	1	2	1	1	1	3	1	1	2	2	2	1	1	2	2	2	2	1	1	1	3	0	1	1	2	2	1	2	1	2	1	1	1	1	1	1	1	1	1	1	1	1	1	1	1
37HUY	0	2	0	1	2	1	1	0	2	4	1	1	0	2	2	1	2	2	1	2	2	1	2	2	6	1	3	1	2	0	2	1	0	0	2	0	0	0	1	1	0	0	0	0	0	1	1	0	0
37HUZ	1	1	1	1	1	1	2	1	1	2	1	1	5	1	1	1	0	2	1	1	1	1	1	1	4	1	2	2	1	1	1	1	1	1	1	3	0	0	1	1	0	0	0	0	4	1	1	1	1
37HV0	1	1	1	1	1	1	1	0	1	4	2	1	2	1	1	1	1	1	1	1	1	1	1	1	3	1	1	1	1	1	1	1	0	1	1	4	2	0	1	2	2	2	2	0	1	1	0	1	2
37HV1	1	3	1	1	2	1	2	1	1	9	2	1	2	3	3	0	3	3	3	3	3	3	3	3	8	3	2	2	3	1	3	1	1	1	1	2	1	1	0	1	1	1	1	1	2	1	0	1	2
37HV2	0	0	0	0	0	0	0	0	0	0	0	1	0	0	0	0	0	0	0	0	0	0	0	0	0	0	0	0	0	0	0	0	0	0	0	0	1	1	0	0	1	1	1	0	2	0	0	0	0
37HV3	1	3	1	2	3	2	2	1	1	4	2	1	2	2	2	2	1	2	2	2	2	2	2	2	6	1	4	4	3	1	2	1	2	1	1	2	0	0	2	3	0	0	0	0	0	1	1	2	4
37HV4	1	1	0	1	1	1	2	1	1	3	1	1	2	1	1	1	1	1	1	1	1	1	1	1	2	1	1	1	0	1	1	1	1	1	1	3	0	0	1	1	0	0	0	0	0	1	1	1	1
37HV5	1	1	1	2	1	1	2	1	0	4	1	1	2	1	1	1	1	2	1	1	1	1	2	1	3	1	3	1	1	2	1	2	1	1	1	2	1	1	1	2	2	1	1	1	2	1	1	1	1
37HV6	1	1	1	1	2	1	2	1	1	2	1	1	3	1	1	2	1	1	1	1	1	1	1	1	3	1	2	3	1	1	1	1	1	1	2	0	0	0	1	2	0	0	0	0	2	1	1	1	2
37HV7	1	1	1	1	1	1	2	1	0	2	1	1	2	0	0	1	1	1	1	0	0	1	1	1	4	0	0	1	1	2	0	1	0	1	1	3	0	0	1	1	0	0	0	0	0	1	1	1	2
37HV8	2	2	3	3	4	2	3	2	3	5	3	2	2	3	3	2	2	3	2	3	2	3	2	3	8	4	2	3	3	5	2	3	2	19	1	3	0	2	3	2	2	1	1	2	1	2	2	2	2
37HV9	1	1	2	1	2	1	1	1	1	2	1	1	2	1	1	1	0	1	1	1	1	1	1	1	2	1	1	1	1	1	1	1	1	1	1	3	0	1	1	2	0	3	1	0	1	1	3	1	1
37HVA	1	1	1	1	1	1	1	1	1	2	1	1	2	0	1	1	1	1	1	1	1	1	1	0	3	1	1	1	1	1	1	1	1	1	1	1	0	0	1	1	0	0	0	0	0	1	1	1	1
37HVB	2	2	2	2	3	2	3	2	3	6	3	2	4	3	3	3	2	3	2	3	3	2	2	2	9	2	3	7	3	2	2	2	2	1	2	5	0	2	3	3	1	2	2	2	3	2	3	2	3
37HVC	1	2	2	1	1	1	2	1	8	3	1	1	2	3	2	3	4	3	2	3	2	2	2	1	11	4	1	1	2	1	1	1	2	1	1	3	0	0	2	1	0	0	0	0	0	1	1	1	2
37HVD	2	1	2	1	4	1	2	2	0	1	2	2	1	1	0	1	0	1	1	0	1	1	0	1	2	0	1	1	1	3	1	1	2	1	1	1	0	0	2	2	0	0	0	0	2	2	1	1	1
37HVE	2	3	1	2	4	3	4	2	3	6	4	2	2	4	4	4	2	3	4	4	3	4	3	2	9	3	3	8	2	3	4	2	2	1	1	3	0	0	3	3	0	0	0	0	0	2	3	1	2
37HVF	2	1	1	1	1	1	1	1	1	4	2	1	2	1	1	3	1	1	1	1	1	1	1	1	4	1	1	1	1	1	1	1	1	1	1	1	2	1	1	1	2	1	1	1	1	1	0	1	2
37HVG	1	1	1	1	1	1	1	2	1	2	3	1	2	1	1	1	1	1	1	1	1	1	1	1	3	0	1	1	1	2	1	1	1	1	1	1	0	0	1	1	0	0	0	0	0	1	1	1	1
37HVH	1	1	2	1	2	1	2	1	1	2	2	1	2	1	1	2	1	1	2	1	1	1	1	1	3	1	1	1	1	1	1	1	1	2	1	2	0	0	1	1	0	0	0	0	1	1	0	1	2
37HVI	2	2	2	1	3	2	4	2	2	5	3	2	2	2	2	1	0	2	2	2	2	2	2	2	3	1	2	2	2	3	2	1	1	1	1	4	0	0	2	2	0	0	0	0	0	2	1	2	3
37HVJ	2	2	3	2	4	2	4	2	3	2	2	1	5	2	2	2	2	2	2	2	4	2	1	3	9	2	2	3	2	1	3	2	1	2	1	5	1	1	2	3	1	1	1	1	2	2	2	1	1
37HVK	1	1	1	1	2	1	2	1	1	2	2	1	2	1	1	1	1	1	1	1	1	1	1	1	4	1	3	2	1	1	1	1	1	0	1	1	0	0	3	2	0	0	0	0	0	1	1	1	2
37HVM	0	0	0	0	3	0	1	0	2	3	0	2	1	0	0	0	3	0	0	0	0	5	2	2	43	2	2	0	0	0	0	0	1	1	0	0	0	0	0	0	0	2	1	1	1	0	0	0	1
37HVN	2	1	1	2	1	4	3	3	1	2	2	1	2	1	1	2	1	1	1	1	1	1	1	1	3	0	1	1	1	6	1	3	1	2	1	0	0	0	0	0	0	0	0	0	0	1	1	1	1
37HVP	0	0	1	0	13	1	1	0	3	1	2	1	0	0	1	0	4	0	2	0	0	8	1	8	64	9	2	2	0	0	0	0	1	5	0	0	0	0	0	0	0	2	1	1	0	1	2	0	3
37HVQ	2	0	0	2	4	1	6	2	0	0	4	2	7	0	0	0	0	0	0	0	0	0	0	0	0	0	0	0	0	2	0	2	2	0	1	6	0	0	4	3	0	0	0	0	0	2	2	1	2
37HVR	1	1	1	1	2	1	2	1	1	2	2	1	2	1	1	1	1	1	1	1	1	1	1	1	8	1	2	2	1	1	1	1	1	1	1	2	0	0	0	0	0	0	0	0	0	1	1	1	1
37HVS	1	1	1	1	1	1	1	1	1	3	1	1	3	1	1	1	1	1	1	1	1	1	1	1	4	1	2	1	1	1	1	1	1	1	1	0	0	1	1	1	1	0	1	0	1	1	2	1	1
37HVT	1	2	1	1	2	1	3	1	1	4	2	1	3	2	2	2	2	2	2	2	2	2	2	2	5	2	2	1	2	1	1	1	1	1	1	2	0	0	1	4	0	0	0	0	2	1	1	1	1
37HVU	2	2	1	1	6	1	2	3	5	5	2	1	2	4	3	2	2	4	5	3	3	2	3	5	12	7	2	3	4	5	4	1	2	1	2	2	0	0	2	1	0	0	0	0	2	4	1	1	2
37HVV	1	1	1	1	1	1	1	1	1	3	1	1	2	1	0	1	1	1	1	1	0	1	1	1	3	0	1	1	1	2	1	1	1	2	1	1	1	1	1	1	0	1	1	1	1	1	1	1	2
37HVW	1	1	1	1	1	1	2	1	0	3	1	1	2	1	0	4	1	1	1	1	0	1	1	1	2	0	1	1	0	2	0	1	1	1	1	2	0	0	1	1	0	0	0	0	0	1	3	0	0
37HVX	1	1	1	1	1	1	1	1	1	2	1	1	2	1	1	1	1	1	1	1	1	1	1	1	4	1	0	3	1	1	1	1	1	1	1	1	0	0	1	1	1	0	1	0	1	1	1	1	2
37HVY	1	5	1	1	2	1	2	1	7	11	1	1	2	8	9	3	7	8	6	8	9	6	3	5	15	6	2	1	7	17	5	1	1	1	4	2	0	0	1	3	0	0	0	0	0	1	1	9	10
37HVZ	1	5	1	2	7	1	2	1	6	15	2	1	4	4	4	3	5	4	4	4	5	4	5	6	18	4	7	7	4	3	3	2	1	2	1	4	0	0	5	4	0	0	0	0	0	1	2	2	2
37HW0	2	3	2	1	4	3	6	2	3	7	3	2	7	3	3	5	3	3	3	3	3	3	3	5	10	3	6	7	3	2	3	2	2	2	2	3	1	1	3	3	1	2	2	1	3	2	3	2	2
37HW1	14	12	21	7	6	3	12	15	15	21	9	4	12	9	8	10	9	10	11	11	13	10	11	11	35	15	9	18	10	8	8	8	8	12	10	21	0	14	10	12	0	0	0	4	5	7	13	13	17
37HW2	1	2	1	1	3	1	2	1	2	4	2	1	2	2	2	3	2	3	2	1	2	2	2	2	6	2	5	2	1	1	1	1	1	2	1	1	0	0	2	2	0	0	0	0	4	1	1	2	4
37HW3	2	1	1	1	1	1	1	1	1	3	1	1	1	1	1	1	0	1	1	1	1	2	1	1	3	1	1	1	1	1	1	1	1	1	1	1	0	0	1	1	0	0	0	0	1	1	2	1	2
37HW4	2	3	2	2	3	2	2	2	4	12	4	2	4	3	3	3	4	3	3	3	3	3	4	3	11	2	4	5	3	4	3	2	2	4	2	9	0	1	3	3	1	1	1	2	4	2	2	2	3
37HW5	1	1	1	1	2	1	2	1	2	2	2	1	3	1	1	1	1	1	1	1	1	1	1	2	8	2	1	2	1	1	1	1	1	1	1	2	1	1	1	3	1	1	1	1	2	1	1	1	1
37HW6	16	4	5	9	5	8	25	3	8	17	10	3	14	7	3	11	4	8	6	6	5	8	7	6	25	9	4	6	7	36	5	19	9	6	9	27	0	0	1	2	0	0	0	0	0	8	3	4	15
37HW7	1	1	2	1	2	2	3	1	2	6	2	1	2	1	1	1	3	1	1	1	1	1	3	1	8	3	1	1	1	8	1	1	1	1	2	4	0	0	1	1	0	0	0	0	3	2	1	1	2
37HW8	3	1	4	2	5	3	5	3	1	3	4	3	4	1	1	1	1	1	1	1	1	1	1	1	3	0	1	1	1	5	1	3	3	2	2	5	0	0	2	2	0	1	1	0	5	3	3	2	2
37HW9	3	4	1	2	8	7	8	3	4	14	5	3	6	5	6	5	4	6	6	6	6	5	6	7	14	3	8	15	6	19	6	4	4	2	3	6	2	1	2	4	2	1	1	0	4	3	4	2	2
37HWA	1	2	3	2	1	2	1	1	1	3	1	1	3	1	1	1	1	1	1	1	1	1	3	1	3	1	1	1	1	2	1	1	1	1	1	1	1	1	1	1	1	1	0	1	1	1	1	1	1
37HWB	1	1	1	0	1	1	1	1	0	2	1	1	2	0	1	1	0	1	1	0	0	2	1	1	1	1	1	1	0	1	0	1	1	2	1	1	0	1	1	1	0	1	1	0	1	1	1	1	2
37HWC	1	1	1	1	1	1	2	1	1	2	1	1	2	1	1	1	1	1	1	1	1	1	1	1	3	3	1	1	1	1	2	1	1	2	1	2	1	1	2	2	0	0	0	1	1	1	1	1	2
37HWD	1	8	1	2	2	1	3	1	19	16	1	2	8	6	6	2	8	8	5	6	4	9	7	3	45	13	8	8	6	2	7	2	3	2	7	1	0	0	5	4	0	1	0	0	3	1	1	1	1
37HWE	3	3	2	2	3	2	6	3	4	8	4	2	7	3	2	5	3	3	3	3	3	4	3	3	14	4	4	8	3	3	3	2	2	2	1	5	0	0	4	3	0	0	0	0	2	3	4	1	0
37HWF	1	1	1	1	1	1	1	1	2	2	1	1	2	1	1	1	1	1	1	1	1	1	1	1	3	2	1	2	1	1	1	1	1	1	1	1	1	0	1	1	1	0	0	1	2	1	0	1	2
37HWG	5	3	2	4	3	5	6	5	6	31	2	8	7	3	2	2	1	5	3	5	3	6	6	6	25	8	2	1	5	21	6	6	6	1	3	6	0	2	0	0	0	0	0	0	3	6	0	3	2
37HWH	2	1	1	1	1	1	2	2	1	2	1	1	2	1	1	1	1	1	2	1	0	1	1	1	3	0	1	1	1	1	2	1	1	1	1	3	1	0	1	1	1	1	1	0	1	1	1	1	2
37HWI	1	3	1	1	3	1	2	1	2	6	1	1	2	3	2	2	2	3	3	2	2	3	3	3	6	1	5	2	2	1	2	1	1	2	1	2	1	1	1	1	2	1	1	0	2	1	1	1	2
37HWJ	3	4	2	4	8	4	8	4	3	8	5	4	8	4	3	3	3	4	4	3	4	4	4	4	1	3	5	7	2	7	4	4	3	4	4	6	0	0	4	4	0	0	0	0	4	4	2	2	4
37HWK	1	1	1	1	1	1	3	1	1	3	2	1	2	1	1	1	1	1	1	1	1	1	1	1	4	1	1	1	1	1	1	1	1	1	1	2	1	1	1	1	2	1	1	1	2	1	2	1	1
37HWM	1	1	1	1	1	1	2	1	1	2	1	1	2	1	1	1	1	1	1	1	1	1	1	1	3	3	2	2	1	1	1	1	1	2	1	2	0	0	1	1	0	1	1	0	2	1	1	1	3
37HWN	1	1	1	1	1	1	2	1	2	2	2	2	4	1	1	2	1	1	1	1	1	1	1	1	7	1	2	3	1	1	0	1	2	1	1	4	1	1	1	1	1	1	1	1	2	1	1	1	2
37HWP	2	0	2	2	2	2	2	2	0	0	3	1	4	0	0	0	0	0	0	0	0	0	0	0	0	0	0	0	0	1	0	2	3	1	2	1	0	0	2	3	0	0	0	0	0	1	2	1	3
37HWQ	2	2	2	2	4	3	3	2	1	4	4	2	6	2	2	2	2	2	2	2	2	3	2	2	7	1	2	1	2	4	2	2	3	1	2	1	0	0	3	4	0	0	0	0	2	2	1	2	3
37HWR	1	1	1	1	3	1	2	1	1	5	1	1	2	1	1	2	1	1	1	1	1	1	1	1	6	1	1	2	1	1	1	1	1	1	1	1	1	2	1	2	1	3	3	1	3	1	1	2	2
37HWS	2	2	2	2	3	6	5	2	5	8	2	2	6	2	2	2	9	3	3	2	2	2	2	3	31	5	1	6	2	2	2	2	5	2	2	2	0	0	2	2	0	0	0	0	2	2	3	2	3
37HWT	1	2	1	1	2	1	1	1	2	4	2	1	2	2	2	2	2	3	2	2	3	1	1	2	5	2	2	2	2	2	2	1	1	1	1	3	1	1	1	2	1	1	1	1	2	1	2	2	3
37HWU	2	4	2	2	4	3	5	2	3	5	2	2	4	4	1	3	3	4	4	3	3	2	3	2	11	3	2	3	3	2	3	2	3	1	2	3	0	0	2	2	0	0	0	0	2	5	3	3	6
37HWV	4	0	4	5	4	4	7	4	0	0	7	4	15	1	1	7	0	1	1	1	1	0	0	0	0	0	0	8	1	4	0	4	3	2	3	8	2	0	4	6	1	0	0	0	5	4	4	5	10
37HWW	0	0	1	0	0	1	0	0	0	0	0	0	0	0	0	0	0	0	0	0	0	0	0	0	0	0	0	0	0	0	0	0	0	0	0	0	0	0	0	0	0	0	0	0	0	0	0	0	0
37HWX	1	1	1	1	2	1	2	1	3	2	4	1	2	1	1	2	1	1	1	1	1	1	1	1	8	2	3	2	1	1	1	1	1	1	1	2	1	1	3	1	1	1	1	1	6	1	1	1	4
37HWY	1	1	1	1	1	1	1	1	1	2	1	1	0	1	1	2	1	1	1	1	1	1	1	1	2	1	1	1	1	1	1	1	0	1	1	2	0	0	1	0	0	0	0	0	0	1	2	1	1
37HWZ	2	3	1	2	4	2	3	2	3	8	4	2	6	3	3	2	2	3	3	3	3	3	3	3	7	3	4	6	3	4	3	2	3	1	2	3	0	0	3	6	0	1	1	0	0	2	2	2	2
37HX0	1	0	1	1	1	0	2	1	0	0	1	1	3	0	0	1	0	0	0	0	0	0	0	0	0	0	0	0	0	1	0	1	1	0	0	0	0	0	1	1	0	0	0	0	0	1	1	1	1
37HX1	1	1	2	1	1	2	3	1	0	4	2	1	2	1	1	1	0	1	2	1	1	1	1	1	3	1	1	1	1	1	1	1	2	1	1	0	1	1	1	1	1	1	1	1	1	1	1	1	1
37HX2	1	2	2	2	4	1	1	1	2	5	2	1	5	2	2	2	2	2	2	2	2	2	2	2	9	3	2	1	2	1	2	2	1	0	1	2	0	0	3	2	0	0	0	0	0	1	2	1	2
37HX3	1	1	1	1	1	2	1	1	1	3	2	1	0	1	1	1	1	1	1	1	1	0	1	1	3	1	1	1	1	1	1	1	1	1	1	2	1	1	1	1	0	1	1	1	1	1	1	1	2
37HX4	1	1	2	4	1	1	4	0	1	2	1	2	2	1	1	1	1	1	1	1	1	1	1	1	6	1	2	1	1	1	1	6	1	1	1	1	1	1	1	1	1	0	1	1	1	1	2	1	2
37HX5	1	0	3	1	1	1	2	1	0	0	1	2	3	0	0	0	0	0	0	0	0	0	0	0	0	0	0	0	0	2	0	1	1	0	1	0	0	0	0	0	0	0	0	0	0	2	0	1	1
37HX6	1	1	0	1	2	1	1	1	0	3	1	1	1	2	1	2	1	1	1	1	1	1	1	1	4	1	1	2	1	1	1	1	1	0	1	3	0	0	1	1	0	0	0	0	0	1	1	1	1
37HX7	1	1	1	1	1	1	1	1	1	2	1	1	2	1	1	1	1	1	1	1	1	1	1	1	4	2	1	1	1	1	1	1	1	2	1	2	1	1	1	1	1	1	1	0	1	1	1	1	1
37HX8	2	5	2	2	5	3	5	2	6	11	4	3	9	6	4	4	5	6	5	5	5	5	6	5	17	5	8	7	5	9	5	2	2	4	3	5	0	0	5	4	0	0	0	0	3	2	3	3	4
37HX9	6	14	14	8	10	8	10	8	22	22	5	4	11	6	5	8	5	5	7	6	7	5	11	11	38	11	15	7	7	17	5	10	4	9	3	6	0	0	5	4	0	1	1	1	3	7	5	3	4
37HXA	2	4	3	2	3	2	8	2	2	8	4	2	4	4	4	3	3	4	4	4	4	4	4	5	11	3	4	6	4	1	4	2	3	1	1	4	0	0	3	2	0	0	0	0	4	2	3	6	11
37HXB	1	1	1	1	2	1	1	1	1	2	2	1	2	1	1	0	1	1	1	1	1	1	1	1	3	1	2	2	1	3	1	1	1	1	1	2	0	1	2	2	1	1	1	0	1	1	1	1	1
37HXC	4	1	16	3	1	2	6	5	0	2	2	5	5	2	2	1	0	3	0	1	1	0	1	1	3	0	1	1	1	2	1	4	4	1	1	6	0	0	4	3	0	0	0	0	0	3	2	3	9
37HXD	1	2	1	1	3	1	3	1	2	6	3	0	4	1	1	3	2	1	1	1	1	1	2	2	8	3	1	2	1	2	1	2	1	1	2	3	0	0	4	3	0	0	0	0	2	1	2	1	2
37HXE	2	1	2	1	1	1	1	1	1	3	2	1	4	1	1	1	1	1	1	1	1	1	2	1	4	1	2	1	1	2	1	1	1	1	1	1	0	2	1	1	0	1	1	0	1	1	1	1	1
37HXF	1	1	1	1	1	2	1	1	1	3	1	1	2	1	1	1	1	1	1	1	1	1	1	1	3	1	1	1	1	3	1	2	0	1	0	3	0	0	0	0	0	0	0	0	0	1	0	1	2
37HXG	1	2	2	2	2	2	5	2	2	3	3	1	4	2	1	2	2	2	2	2	2	2	2	2	7	2	3	1	2	2	2	2	2	2	2	1	0	0	3	2	0	0	0	0	1	2	2	2	3
37HXH	2	2	1	2	6	2	2	3	2	8	2	1	6	5	4	3	2	4	4	4	4	3	4	5	6	2	3	5	4	3	4	2	1	1	9	3	0	0	4	5	0	0	0	0	4	3	1	3	3
37HXI	5	1	1	3	2	3	14	4	1	4	1	2	1	1	1	3	1	1	1	1	1	1	1	1	4	0	1	1	1	10	1	9	1	2	0	4	0	0	2	1	0	0	0	0	0	2	1	1	2
37HXJ	1	0	2	1	2	1	2	1	0	0	1	1	2	0	0	0	0	0	0	0	0	0	0	0	0	0	0	0	0	5	0	1	1	1	1	2	0	1	0	2	0	0	0	0	0	1	1	1	1
37HXK	1	0	5	1	0	3	2	1	0	3	1	1	0	1	1	1	0	1	1	1	1	1	1	1	0	0	1	3	1	1	1	1	1	1	0	2	0	0	0	0	0	0	0	0	0	1	1	0	0
37HXM	2	3	2	2	4	2	2	2	2	10	2	2	4	3	3	2	3	3	3	3	3	2	3	3	8	3	5	4	3	3	3	2	2	2	2	3	1	1	2	3	1	1	1	1	3	2	2	2	5
37HXN	1	1	1	1	2	1	1	1	1	4	2	1	2	2	2	2	2	2	2	2	2	2	2	2	4	1	1	4	2	1	2	1	1	1	1	2	0	0	1	2	0	0	0	0	0	1	1	1	1
37HXP	5	2	6	4	7	10	8	4	2	7	5	5	5	2	2	2	1	2	2	2	2	1	3	2	6	3	2	4	2	9	2	4	5	3	4	7	0	0	4	5	0	0	0	0	2	4	4	4	7
37HXQ	2	2	2	2	5	2	5	2	2	4	4	2	4	2	2	3	3	2	2	2	2	2	2	5	8	3	7	7	2	2	2	2	1	1	1	5	0	0	1	3	0	0	0	0	0	2	1	3	3
37HXR	2	2	2	1	1	2	2	2	1	2	1	1	2	1	1	1	1	1	1	1	1	1	1	1	3	1	1	1	1	1	1	1	1	2	2	4	1	1	1	1	1	1	1	1	2	1	1	1	1
37HXS	0	2	1	0	1	1	1	0	2	3	1	1	2	1	1	2	2	1	1	1	1	1	2	1	10	2	0	1	1	1	1	0	0	1	0	2	0	0	0	0	0	0	0	0	0	1	1	0	0
37HXT	1	1	1	1	2	1	3	1	1	2	2	1	3	1	1	4	1	1	1	1	1	1	1	1	6	1	1	4	1	1	1	1	1	1	1	2	0	0	2	3	0	0	0	0	2	1	1	1	1
37HXU	1	2	1	1	1	1	2	1	4	2	2	1	1	2	2	3	3	2	1	2	2	1	2	2	11	6	3	3	2	1	2	1	1	0	1	3	0	0	1	2	0	0	0	0	0	1	1	1	1
37HXV	1	1	1	1	2	2	1	2	1	2	2	1	2	2	2	1	2	2	1	2	2	2	1	1	3	1	1	2	2	1	1	1	1	1	1	1	0	1	1	1	0	1	1	1	3	1	1	1	2
37HXW	1	0	1	1	1	0	2	1	0	0	1	1	1	0	0	1	0	0	0	0	0	0	0	0	0	0	0	0	0	1	0	0	2	2	2	2	0	0	2	1	0	0	0	0	6	1	1	1	2
37HXX	1	1	1	1	2	1	1	1	1	2	1	1	2	1	1	1	1	1	1	1	1	1	1	1	3	0	3	1	1	1	1	1	1	0	1	3	2	1	1	1	1	2	1	1	2	1	1	1	1
37HXY	1	1	2	1	1	1	2	1	1	2	2	1	1	1	1	1	1	1	1	1	1	1	1	1	5	0	2	2	1	1	1	1	1	1	1	3	1	1	1	2	1	1	1	1	2	1	1	1	2
37HXZ	1	2	1	1	1	1	1	1	2	4	3	1	2	2	2	2	2	2	2	2	2	2	2	2	7	0	4	2	2	1	2	1	1	1	1	2	0	0	1	2	0	1	1	1	2	1	1	1	2
37HY0	1	1	1	1	3	1	2	1	1	3	1	1	2	1	1	1	1	1	1	1	2	1	1	1	4	1	1	1	1	1	1	1	1	1	1	2	0	0	1	1	0	0	0	0	0	1	1	1	1
37HY1	1	3	1	1	2	1	4	1	0	3	2	1	5	1	1	1	3	1	1	1	1	1	2	2	3	1	3	1	1	1	1	1	2	1	1	2	1	1	1	1	1	2	0	1	2	1	4	1	2
37HY2	1	2	1	1	3	2	1	1	5	5	2	1	0	2	1	4	2	2	2	2	2	1	2	1	13	6	4	8	2	1	2	1	1	0	1	1	0	0	2	1	0	0	0	0	0	1	0	1	2
37HY3	0	0	1	1	0	1	0	0	0	0	0	0	0	0	0	0	0	0	0	0	0	0	0	0	0	0	0	0	0	1	0	1	0	2	0	0	0	0	0	0	0	0	0	0	1	1	0	0	0
37HY4	1	1	1	1	2	1	2	1	1	2	2	1	2	1	1	2	1	1	1	1	1	1	1	1	3	1	2	2	1	1	1	1	1	1	2	2	1	1	1	2	0	0	0	1	2	1	1	1	1
37HY5	2	1	6	2	3	2	1	2	1	2	4	2	3	1	1	3	1	1	1	1	1	1	1	1	5	4	1	3	1	2	1	2	3	5	2	4	0	0	1	2	0	0	0	0	0	3	1	2	3
37HY6	1	0	0	1	1	1	1	1	0	0	2	1	2	0	0	0	0	0	0	0	0	0	0	0	0	0	0	0	0	1	0	0	1	0	2	2	0	0	0	0	0	0	0	0	0	1	1	1	1
37HY7	1	0	1	1	1	1	0	1	0	0	0	0	0	0	0	1	0	0	0	0	0	0	0	0	0	0	0	0	0	0	0	1	1	0	0	1	0	0	0	0	0	0	0	0	0	1	0	0	0
37HY8	1	1	1	1	1	1	1	1	1	4	1	1	1	1	1	1	1	1	1	1	1	1	1	1	2	1	1	2	1	1	1	1	1	1	1	1	1	1	1	1	1	1	1	1	1	1	1	1	1
37HY9	1	1	2	1	1	1	1	1	2	2	0	1	2	0	1	1	1	1	1	1	1	1	1	1	3	1	1	1	1	1	1	2	1	2	1	0	0	0	1	1	0	0	0	0	0	1	2	1	2
37HYA	2	1	2	2	4	3	3	3	2	3	3	2	4	2	0	3	1	1	1	1	1	2	1	1	5	3	1	3	1	3	1	3	2	1	3	3	0	0	2	3	0	0	0	0	5	2	2	2	3
37HYB	1	1	1	1	1	1	1	1	2	2	1	1	0	1	1	1	1	1	1	0	1	1	1	1	3	2	1	1	1	0	1	1	1	0	0	1	0	0	1	1	0	0	0	0	0	1	3	1	2
37HYC	1	2	1	1	4	1	4	1	4	10	3	1	4	2	1	2	4	1	2	2	2	2	5	3	15	4	1	4	1	1	1	1	1	1	2	2	0	0	2	2	0	0	0	0	0	1	2	1	1
37HYD	1	1	2	1	2	1	1	1	1	3	2	1	3	1	1	0	1	1	1	1	1	1	1	1	3	1	1	3	1	1	1	1	1	1	1	2	1	1	1	1	1	0	0	1	2	1	1	1	2
37HYE	1	1	2	1	1	1	2	1	1	3	1	1	2	1	1	2	1	1	1	1	1	1	2	1	3	2	2	1	1	1	1	1	1	2	1	2	1	1	1	2	1	1	1	1	2	1	1	1	1
37HYF	1	2	1	1	1	1	1	1	2	3	1	1	1	1	1	1	1	1	1	1	1	1	1	1	6	2	1	2	1	1	1	1	1	2	1	1	0	0	1	1	0	0	0	0	1	1	1	1	1
37HYG	3	1	2	2	3	2	3	2	1	3	2	2	6	1	1	2	1	1	1	1	2	1	1	1	3	1	1	1	1	2	1	3	2	1	1	4	0	1	1	3	0	2	1	0	1	2	1	1	2
37HYH	1	3	2	1	2	1	2	1	4	8	2	2	2	3	3	1	3	3	2	3	3	3	4	3	5	3	3	4	3	1	3	1	1	1	1	2	0	0	1	2	0	0	0	0	0	2	1	0	0
37HYI	3	5	6	4	7	2	4	5	7	20	3	2	13	5	5	6	8	5	6	5	5	7	9	7	31	8	6	10	5	3	6	5	3	7	2	4	0	0	3	7	0	0	0	0	4	2	7	4	8
37HYJ	1	1	1	1	1	1	2	1	1	2	1	0	0	1	1	1	1	1	1	1	1	1	1	1	3	1	1	3	1	1	1	1	1	1	1	0	0	0	1	1	0	0	1	1	4	1	1	1	1
37HYK	1	2	2	1	2	2	2	1	3	5	2	1	3	3	3	1	3	2	4	2	2	2	2	4	13	3	3	3	2	1	2	1	1	1	1	3	2	1	2	1	2	1	1	1	5	1	1	1	1
37HYM	1	2	1	1	1	2	2	1	2	2	1	1	2	1	1	1	2	2	1	1	1	1	1	25	7	2	1	1	1	1	1	1	1	1	1	1	1	1	1	1	1	1	1	0	1	1	1	1	2
37HYN	1	1	1	1	2	0	1	0	1	2	1	0	1	1	1	1	1	1	1	1	1	1	1	1	1	1	1	2	1	0	0	1	1	1	1	3	0	0	1	1	0	0	0	0	1	1	1	1	2
37HYP	3	3	3	2	3	2	4	2	0	5	4	2	6	3	3	4	1	3	1	3	3	2	4	3	1	0	5	6	3	2	3	2	1	0	2	4	0	0	2	3	0	0	0	0	0	2	1	4	5
37HYQ	1	1	1	1	4	1	1	1	1	3	1	1	2	1	0	1	0	1	1	1	1	0	1	1	3	1	1	1	1	1	1	1	1	1	1	1	0	0	0	1	0	0	0	0	1	1	1	1	1
37HYR	0	0	1	1	0	1	2	0	0	0	2	1	1	0	0	0	0	0	0	0	0	0	0	0	0	0	0	0	0	2	0	1	1	1	0	0	0	0	1	0	0	0	0	1	2	0	1	1	2
37HYS	2	2	1	2	2	1	2	2	2	3	3	2	5	2	1	2	2	2	1	2	2	2	1	1	7	2	2	4	2	1	2	2	2	1	2	1	1	1	2	3	1	1	1	1	2	2	2	1	1
37HYT	1	1	1	1	1	1	2	0	0	2	1	1	1	1	1	1	1	1	1	1	2	1	1	1	3	1	1	2	1	1	1	1	0	1	1	2	1	1	1	1	1	1	1	1	1	1	0	1	2
37HYU	1	2	2	1	4	1	1	1	1	4	3	2	1	2	1	4	2	2	2	2	2	2	1	2	3	0	1	3	1	1	2	1	1	1	1	2	0	0	1	2	0	0	0	0	6	2	2	1	1
37HYV	1	0	0	2	3	1	2	1	0	0	1	1	5	0	0	0	0	0	0	0	0	0	0	0	0	0	0	0	0	1	0	4	0	0	0	2	0	0	0	2	0	0	0	0	0	1	1	1	2
37HYW	5	6	7	5	10	6	9	5	6	13	10	5	12	6	4	7	5	6	5	6	6	7	6	6	22	6	11	6	6	7	6	5	5	3	5	8	2	2	5	7	1	2	1	1	4	5	4	5	11
37HYX	5	5	3	9	11	6	9	5	3	11	10	6	11	5	5	10	3	4	5	4	5	6	5	6	10	4	9	9	5	5	5	5	5	3	4	10	1	2	7	7	1	1	1	0	1	5	4	6	9
37HYY	1	1	2	1	3	1	2	1	1	3	2	1	2	1	1	2	1	1	1	1	1	1	1	1	2	1	1	2	1	1	1	1	1	1	1	2	0	0	1	1	0	0	0	0	0	1	1	2	2
37HYZ	1	2	1	1	1	1	2	1	1	2	2	1	2	2	2	1	1	2	1	2	2	2	1	1	3	1	1	1	2	2	1	1	1	2	1	1	1	1	1	1	1	1	1	1	2	1	1	1	1
37HZ0	2	4	2	2	5	2	7	3	4	10	3	2	6	4	4	4	4	5	4	4	4	4	4	4	12	4	4	8	4	2	3	2	1	2	2	2	0	0	1	3	0	0	0	0	2	2	3	2	2
37HZ1	1	1	1	1	1	1	0	1	0	2	1	1	1	1	1	1	1	0	1	1	1	1	1	1	0	0	1	1	1	1	1	1	1	1	1	1	0	0	1	1	0	0	0	0	1	1	1	1	1
37HZ2	1	1	2	1	8	1	1	1	1	3	1	1	3	1	0	1	1	1	1	0	1	1	1	1	3	1	1	1	0	2	1	1	1	1	1	2	1	1	1	2	1	1	1	1	1	1	1	1	1
37HZ3	2	2	2	2	2	2	7	2	2	8	4	2	5	2	2	2	2	2	2	2	2	2	2	2	8	2	2	2	2	2	1	2	2	2	1	2	0	1	1	1	1	0	0	0	2	2	4	2	3
37HZ4	1	1	1	3	1	1	1	1	1	4	1	1	2	1	1	1	1	1	1	1	1	1	2	2	2	1	1	1	1	1	1	5	1	1	1	1	0	0	1	1	0	0	0	0	0	3	1	1	1
37HZ5	11	15	16	6	8	11	11	13	16	29	13	11	21	11	12	10	10	14	13	12	11	13	13	10	46	12	11	9	11	13	11	5	4	4	6	14	1	1	4	6	1	2	1	1	2	5	5	7	9
37HZ6	1	0	1	1	1	1	2	1	0	0	1	1	2	0	0	0	0	0	0	0	0	0	0	0	0	0	0	0	0	1	0	1	1	2	1	4	0	0	1	1	0	0	0	0	0	1	0	1	1
37HZ7	5	13	21	3	1	5	0	6	18	20	4	6	2	10	9	6	11	11	11	9	8	16	8	7	57	18	4	6	7	4	5	4	6	3	4	2	0	0	9	2	0	0	0	0	0	6	2	3	5
37HZ8	1	1	1	0	1	0	1	1	1	3	1	0	1	1	1	1	1	1	1	1	1	0	1	1	2	1	1	1	1	1	1	1	1	0	1	1	0	0	0	0	0	0	0	0	0	1	0	0	0
37HZ9	2	2	1	2	1	1	2	2	0	4	1	1	2	1	1	1	1	1	1	0	1	1	1	1	3	0	2	2	1	1	1	2	1	1	2	1	1	1	0	1	1	1	1	1	1	1	1	2	3
37HZA	1	1	1	1	1	1	1	1	2	2	1	0	1	1	1	1	1	1	1	1	1	1	1	1	7	3	1	1	1	3	1	1	1	1	1	1	1	1	1	2	1	1	1	1	1	1	2	2	1
37HZB	2	1	2	1	3	3	3	2	1	7	2	1	2	1	1	2	1	1	1	1	1	1	3	1	3	1	1	3	1	2	1	1	2	2	1	3	0	0	2	2	0	0	0	0	0	1	2	1	2
37HZC	3	1	2	3	6	3	5	3	2	3	4	2	5	1	1	1	0	1	1	1	1	0	1	1	3	1	1	2	1	3	1	3	3	2	3	3	0	0	3	3	0	0	0	0	0	2	3	3	6
37HZD	2	1	1	2	3	2	4	2	1	3	3	2	4	1	1	2	1	1	1	1	1	1	1	1	3	1	2	2	1	4	1	2	2	2	2	2	0	1	2	2	0	0	1	1	2	2	2	2	4
37HZE	1	1	1	1	1	1	2	1	1	2	1	1	2	1	1	1	1	1	1	1	1	1	1	1	3	1	1	2	1	1	1	1	1	1	1	2	1	1	1	1	1	1	1	1	2	1	1	1	3
37HZF	1	1	1	1	1	1	1	1	1	2	1	1	3	1	1	2	0	1	1	1	1	1	0	1	3	1	1	1	1	2	1	1	1	1	1	3	0	0	1	1	0	0	0	0	1	1	2	1	1
37HZG	1	2	1	1	2	1	1	1	1	6	1	1	2	1	2	2	2	2	1	2	1	3	2	2	5	1	2	1	3	1	2	1	1	1	1	1	0	0	1	1	0	0	0	0	3	1	1	1	1
37HZH	2	1	2	1	1	2	1	1	1	1	2	1	2	0	1	1	1	1	1	1	0	1	1	1	2	1	2	1	1	3	0	1	0	1	2	2	0	0	1	1	0	0	0	0	0	0	2	1	1
37HZI	2	2	1	1	3	1	1	2	1	2	2	2	4	1	1	2	1	1	1	1	1	1	1	1	7	2	3	5	1	1	1	1	1	1	1	3	2	2	1	2	1	1	2	2	1	1	1	4	9
37HZJ	1	1	1	1	3	1	2	1	1	2	2	1	3	1	1	2	1	1	1	1	1	1	1	1	4	1	2	2	1	1	1	1	1	1	1	1	1	1	1	3	1	1	1	0	2	1	3	1	1
37HZK	2	1	1	1	1	1	1	2	2	2	1	1	2	1	1	1	1	1	1	1	1	1	1	1	3	2	0	1	1	1	1	1	1	2	1	1	0	0	1	1	0	0	0	0	0	1	1	1	2
37HZM	2	3	1	2	3	2	4	2	2	7	3	2	6	3	2	3	2	3	3	3	3	3	3	3	8	4	3	2	3	2	3	2	3	1	1	4	0	0	3	5	0	1	1	1	2	2	2	2	4
37HZN	1	1	1	1	1	1	1	1	1	2	1	1	1	1	1	2	1	1	1	1	1	1	1	1	4	1	1	1	1	1	1	1	1	1	1	1	0	0	1	1	0	0	0	0	1	1	1	1	2
37HZP	1	1	1	1	1	1	2	1	2	3	1	1	2	1	1	1	2	1	1	1	1	1	1	1	4	2	1	4	1	2	1	1	1	1	1	2	2	1	1	2	2	2	1	1	1	1	1	1	1
37HZQ	2	1	2	2	9	3	3	2	1	5	3	2	6	3	1	4	1	2	2	3	2	3	1	2	2	1	2	6	0	3	1	2	2	2	1	4	1	1	3	5	1	1	1	1	5	2	5	4	4
37HZR	1	0	0	1	1	1	1	1	1	0	2	1	2	0	0	1	0	1	0	1	0	0	0	0	0	0	0	2	0	1	0	1	1	1	1	2	0	0	1	1	0	0	0	0	0	1	0	1	2
37HZS	2	7	1	2	2	3	3	2	8	15	3	2	9	9	6	4	6	9	7	10	6	10	8	10	23	5	14	6	11	2	8	2	2	1	2	4	0	0	3	2	0	0	0	0	0	2	1	2	2
37HZT	1	1	1	1	2	1	2	1	1	2	1	1	2	1	1	1	1	1	1	1	1	1	1	1	5	1	2	2	1	1	1	1	1	1	1	4	1	0	1	1	1	0	0	0	1	1	0	1	2
37HZU	4	4	3	4	9	6	6	4	3	8	7	3	9	4	4	7	4	4	4	4	4	4	4	5	15	4	5	6	4	5	4	4	4	4	3	5	1	1	4	4	1	0	0	0	2	4	4	3	4
37HZV	20	13	13	5	5	18	22	22	31	27	21	12	26	14	10	11	16	10	8	9	13	10	13	15	86	26	11	5	11	32	10	5	10	34	10	9	0	0	6	3	0	0	0	0	3	8	10	10	16
37HZW	1	1	1	1	1	1	1	1	1	4	1	1	2	2	1	2	1	2	1	1	1	1	1	1	4	1	1	1	1	1	1	1	1	1	1	1	0	1	1	1	0	1	1	0	1	4	1	1	2
37HZX	1	4	1	2	4	3	5	1	4	10	4	2	2	4	3	5	3	4	3	4	4	4	4	4	13	3	5	14	2	5	4	2	1	1	1	3	0	0	4	7	0	0	0	0	5	2	2	2	2
37HZY	3	1	7	1	1	1	3	4	15	11	2	1	3	6	3	3	4	4	0	5	2	1	5	5	6	7	3	0	6	5	3	1	2	4	2	6	0	0	0	0	0	0	0	0	0	1	0	0	0
37HZZ	3	1	2	1	1	1	3	3	1	5	4	1	1	1	1	2	2	1	1	1	1	1	1	1	8	3	1	2	1	1	1	2	3	1	1	1	1	1	1	1	1	3	1	1	1	1	5	1	1
37I00	2	2	2	1	1	1	2	3	1	4	1	1	6	1	1	2	1	1	1	1	1	1	1	2	7	1	2	2	1	1	1	1	1	1	1	0	1	0	3	1	1	0	1	1	2	1	2	1	2
37I01	1	1	1	1	1	1	1	1	1	2	1	1	2	1	1	1	1	1	1	1	1	0	2	1	3	1	1	1	1	1	1	1	1	1	1	3	0	0	1	1	0	1	1	1	2	1	1	1	2
37I02	2	2	1	1	3	2	2	1	2	4	2	1	4	1	2	1	2	3	2	2	2	1	2	2	6	1	2	2	2	1	2	1	1	1	1	1	0	1	2	2	0	2	0	0	5	1	5	2	2
37I03	1	0	1	1	2	1	1	2	0	0	1	1	4	0	0	0	0	0	0	0	0	0	0	0	0	0	0	0	0	1	0	1	1	0	2	3	0	0	2	2	0	0	1	0	0	1	2	1	3
37I04	1	1	1	1	2	1	2	1	1	3	1	1	2	1	1	3	1	1	0	1	1	1	1	1	3	1	1	2	1	1	1	1	1	1	1	2	1	0	2	2	1	0	0	0	2	1	0	1	4
37I05	1	9	1	1	5	1	2	1	8	5	0	4	2	7	7	2	5	10	9	6	7	6	4	2	14	8	3	3	7	2	14	1	1	1	1	4	0	0	1	1	0	0	0	0	0	1	2	1	1
37I06	1	0	1	1	1	1	1	1	0	2	1	1	2	0	0	1	0	0	1	0	1	0	0	1	0	0	1	1	0	1	1	1	1	1	1	1	0	0	0	0	0	0	0	0	2	1	0	1	1
37I07	2	1	2	2	5	1	2	2	1	2	5	4	4	1	1	2	1	0	1	1	1	1	1	1	4	1	1	2	1	2	1	2	1	1	1	3	0	0	4	6	0	0	0	0	4	2	4	2	2
37I08	1	2	1	2	3	1	1	1	2	4	1	1	4	2	2	1	0	2	2	2	2	2	2	2	3	3	2	3	2	2	2	2	1	1	2	0	0	0	2	2	0	0	0	0	0	1	1	2	3
37I09	2	2	4	2	8	2	4	2	2	6	3	2	7	2	2	6	2	2	2	2	2	1	2	2	7	2	3	5	2	2	2	2	2	2	3	3	0	1	4	4	1	1	1	1	5	2	2	2	3
37I0A	1	1	2	0	0	0	0	1	1	2	0	0	0	1	1	1	1	1	1	1	1	1	1	1	2	0	1	1	1	0	2	0	0	1	1	2	0	0	0	0	0	0	0	0	0	0	0	0	0
37I0B	1	1	1	1	1	1	1	1	0	2	1	1	2	2	2	1	1	2	1	2	1	1	1	1	2	1	1	1	1	1	1	1	1	0	2	2	0	0	1	1	0	0	0	0	0	1	1	1	1
37I0C	1	1	1	0	2	1	1	1	0	3	1	1	1	1	1	1	1	2	1	0	1	1	3	1	2	1	1	1	1	2	0	0	1	1	1	1	0	0	0	0	0	0	0	0	0	1	0	1	1
37I0D	1	3	1	1	1	1	2	1	3	8	2	1	2	3	4	1	1	4	3	3	3	2	3	3	3	3	3	1	3	2	3	1	1	1	1	2	0	0	1	1	0	0	0	0	0	1	2	2	1
37I0E	1	2	1	1	2	1	3	1	4	7	2	1	6	4	3	2	2	3	3	4	3	4	3	3	12	3	5	1	5	1	3	1	1	1	1	1	0	0	1	2	0	0	0	0	0	1	1	1	1
37I0F	1	0	0	3	2	2	6	1	0	0	3	2	0	0	0	0	0	0	0	0	0	0	0	0	0	0	0	0	0	10	0	4	1	0	1	1	0	0	0	0	0	0	0	0	0	5	0	1	2
37I0G	1	2	1	1	2	2	2	1	2	5	2	1	4	3	1	3	2	3	2	3	3	3	2	2	3	2	4	2	1	1	2	1	0	2	1	3	0	0	1	2	0	0	0	0	1	1	1	2	1
37I0H	1	1	1	1	1	1	3	1	0	2	1	1	2	1	1	2	1	1	1	1	1	1	1	1	3	1	2	2	1	3	1	1	1	3	1	2	1	1	1	2	1	1	1	1	4	1	1	1	2
37I0I	1	1	1	2	3	2	2	1	1	3	2	2	2	1	1	1	1	1	1	1	1	1	1	1	3	1	2	2	1	1	1	2	1	1	1	2	1	1	2	2	1	1	1	1	4	2	0	1	1
37I0J	1	1	1	1	1	1	1	1	0	2	1	1	1	1	1	1	0	0	0	1	1	1	1	1	2	0	1	1	1	1	1	1	1	2	1	2	0	0	1	2	0	0	0	0	0	1	1	1	1
37I0K	2	3	5	2	4	2	3	2	4	4	4	2	4	2	2	2	2	2	2	2	2	2	2	2	14	3	3	4	2	2	2	2	2	1	3	7	0	0	5	6	0	0	0	0	3	2	2	2	4
37I0M	2	2	2	1	1	1	2	2	1	4	5	1	2	2	2	1	1	2	2	2	2	2	2	1	5	2	5	3	2	1	2	2	1	1	1	1	2	2	2	3	2	2	2	0	4	1	1	1	2
37I0N	3	3	2	2	7	4	5	3	3	9	5	3	6	3	4	4	2	3	3	3	3	3	2	2	8	3	4	6	3	4	3	2	2	2	2	9	0	2	3	5	0	0	0	0	2	2	1	3	5
37I0P	0	1	0	1	2	1	1	1	1	2	2	1	2	1	1	1	1	1	1	1	1	1	1	1	2	1	1	1	1	2	1	1	1	1	1	1	0	0	0	0	0	0	0	0	0	1	1	1	2
37I0Q	1	1	1	1	1	1	1	1	1	3	1	1	3	1	1	1	2	1	1	1	1	1	1	1	3	1	0	1	2	1	1	1	1	1	1	1	0	0	1	1	0	0	0	0	0	1	1	1	1
37I0R	1	1	1	1	1	1	1	1	0	2	1	1	2	1	1	1	1	1	2	1	2	1	1	1	5	0	1	1	1	1	1	1	1	1	1	1	0	0	1	1	1	0	0	0	2	1	1	1	1
37I0S	2	3	2	2	9	2	5	2	2	8	7	3	7	3	4	3	3	4	3	3	2	3	4	3	8	2	8	5	3	1	4	2	2	1	3	5	0	0	7	8	0	0	0	0	0	3	2	3	4
37I0T	1	1	1	1	1	2	1	1	1	3	1	1	2	1	1	1	1	1	1	1	1	1	1	1	3	1	1	1	1	1	1	1	2	1	1	1	0	1	1	1	0	1	1	0	1	1	1	1	1
37I0U	2	2	3	3	3	2	7	2	3	7	4	3	4	2	2	4	2	2	2	2	3	2	3	4	16	6	3	4	2	2	3	5	3	3	2	4	1	1	3	4	1	1	1	1	6	4	3	2	6
37I0V	1	2	1	1	4	1	3	1	2	6	2	1	4	2	1	2	2	2	2	2	2	3	2	2	11	2	3	5	2	1	2	1	1	1	1	2	1	1	2	2	1	1	1	1	4	1	2	1	1
37I0W	1	0	0	1	4	1	2	1	0	0	2	0	1	0	0	0	0	0	0	0	0	0	0	0	0	0	0	0	0	0	0	1	1	0	2	2	0	0	2	2	0	0	0	0	0	1	0	1	3
37I0X	3	4	2	4	6	5	4	3	4	6	7	3	5	4	2	9	3	4	4	4	4	6	4	5	7	3	6	11	4	3	4	3	3	2	3	6	1	1	4	7	1	1	1	1	4	5	3	1	2
37I0Y	1	2	2	1	1	1	2	2	1	2	1	1	3	1	1	1	1	1	1	1	1	1	1	2	3	2	1	1	1	2	1	1	1	1	1	2	0	0	0	0	0	0	0	0	1	2	1	1	2
37I0Z	1	0	0	1	1	1	1	1	0	0	2	1	0	0	0	0	0	0	0	0	0	0	0	0	0	0	0	0	0	2	0	1	1	0	0	3	0	0	1	1	0	0	0	0	0	1	1	1	1
37I10	3	1	2	1	3	1	3	1	1	2	2	2	1	1	1	1	0	1	1	1	1	1	0	1	3	0	2	2	1	3	1	1	1	1	5	3	0	0	1	2	0	0	0	0	0	2	4	3	3
37I11	1	1	1	1	1	1	1	1	2	2	1	1	2	1	1	1	1	1	1	1	1	2	1	1	5	1	1	1	1	1	1	1	1	1	1	1	0	0	1	1	0	0	0	0	3	1	1	1	1
37I12	1	2	1	0	3	1	3	1	2	5	3	3	2	1	1	3	1	2	2	1	2	2	2	2	9	2	3	1	1	2	2	1	0	1	1	2	0	3	2	2	0	0	0	0	3	1	2	2	2
37I13	1	1	1	2	1	1	1	1	1	2	1	1	2	1	0	1	1	1	1	1	1	1	2	1	3	1	1	1	1	1	1	2	2	1	1	1	1	1	1	1	1	1	1	1	3	1	1	1	1
37I14	1	1	1	1	3	1	1	1	1	4	1	1	2	1	1	1	1	1	1	1	1	1	2	1	3	0	1	2	1	1	1	1	1	1	1	2	0	0	1	1	0	0	0	0	2	0	1	1	1
37I15	3	2	12	2	7	2	2	3	2	3	2	3	6	2	2	6	2	2	2	2	2	2	2	2	8	3	3	4	2	2	4	4	3	2	3	3	0	1	3	7	0	1	1	0	1	5	3	2	2
37I16	3	3	1	2	3	2	5	3	1	4	3	2	2	3	3	4	2	2	2	2	2	2	2	3	11	3	4	8	2	2	2	2	2	3	1	4	0	0	2	3	0	0	0	0	2	2	3	2	3
37I17	3	3	2	3	8	4	6	3	3	6	4	3	9	3	2	6	3	3	4	3	4	3	3	3	12	3	4	13	3	2	5	3	2	3	2	4	2	1	6	5	5	1	1	2	6	3	3	2	3
37I18	1	1	1	1	3	2	3	1	3	2	2	2	3	1	1	1	1	1	1	1	2	1	1	1	4	2	1	7	1	2	1	2	2	1	1	3	0	0	1	2	0	0	0	0	1	2	1	2	2
37I19	1	3	2	1	4	1	2	1	4	8	2	1	4	3	2	3	3	3	3	3	4	3	3	3	10	2	4	6	3	1	3	1	1	3	1	0	0	0	3	5	0	0	0	0	5	1	1	1	1
37I1A	1	1	0	1	2	1	1	1	1	2	1	1	1	1	1	1	1	1	1	1	1	0	1	1	4	1	1	1	1	4	1	1	1	1	1	1	0	0	1	1	0	0	0	0	0	1	1	1	1
37I1B	1	1	1	1	1	1	2	1	1	6	1	0	3	1	1	1	1	1	1	1	1	1	1	1	6	2	2	2	1	3	1	3	1	2	1	1	0	0	1	1	0	0	1	0	1	1	1	1	2
37I1C	2	2	1	2	3	5	4	2	2	5	3	2	4	2	2	3	2	2	2	2	2	2	2	2	6	1	3	3	2	1	2	2	2	3	2	5	1	1	3	2	1	1	1	1	3	2	2	2	3
37I1D	1	2	1	1	1	1	0	1	2	2	1	1	2	1	1	1	2	1	1	1	1	1	1	2	5	2	1	1	1	1	1	1	1	1	1	1	1	0	2	2	1	0	0	0	1	2	1	1	1
37I1E	1	1	1	7	1	2	2	1	1	2	1	1	2	1	1	2	1	1	1	1	1	1	1	1	3	1	1	1	1	1	1	12	1	1	1	0	0	0	1	2	0	0	0	0	0	1	1	1	2
37I1F	1	0	1	1	1	1	2	1	0	0	1	1	0	0	0	0	0	0	0	0	0	0	0	0	0	0	0	0	0	1	0	4	1	0	1	1	0	0	0	0	0	0	0	0	0	1	1	1	0
37I1G	1	1	1	1	2	1	2	1	2	3	1	1	2	2	2	1	1	2	3	2	4	2	2	1	4	2	2	2	2	1	6	1	1	1	2	2	0	0	1	2	0	0	0	0	0	1	2	1	2
37I1H	1	1	2	2	1	1	1	1	1	4	2	2	2	1	1	2	1	1	1	1	1	1	2	1	3	1	2	1	1	1	1	1	2	1	1	2	1	1	2	1	1	1	1	0	1	1	1	1	1
37I1I	1	1	2	1	2	1	2	1	1	2	1	1	3	1	1	2	1	1	1	1	1	1	1	1	3	1	4	2	1	1	1	1	1	1	2	4	0	0	2	3	0	0	0	0	1	1	1	1	1
37I1J	1	1	1	1	1	1	1	1	2	4	0	0	2	1	1	2	2	0	1	1	1	1	1	1	6	2	1	1	1	1	1	1	0	1	1	2	1	1	1	1	1	1	1	0	1	1	1	1	1
37I1K	2	3	1	2	6	3	4	2	2	6	4	1	4	3	3	2	2	2	3	3	3	4	3	2	7	2	2	3	3	2	3	2	2	0	4	5	0	0	3	4	0	0	0	0	0	3	1	2	3
37I1M	3	2	2	1	2	2	4	3	1	10	2	3	2	2	2	2	2	3	2	4	2	4	3	3	9	3	3	6	3	2	2	1	2	3	2	5	1	2	2	1	1	1	1	1	1	3	1	2	3
37I1N	2	2	2	4	2	2	3	2	3	4	2	2	5	4	3	1	2	3	3	4	3	4	2	3	5	2	4	1	4	3	2	2	3	1	2	4	1	1	3	4	1	1	1	1	1	2	2	2	3
37I1P	2	3	1	2	5	2	4	2	1	4	2	1	3	4	4	4	2	3	3	3	3	3	2	2	5	0	4	3	3	2	3	2	2	1	2	8	0	0	4	3	0	0	0	0	2	2	2	2	4
37I1Q	0	1	1	0	1	1	2	0	1	2	1	1	2	0	0	1	1	0	1	0	0	0	1	1	1	1	1	1	1	1	0	0	1	1	1	2	0	0	1	1	0	0	0	0	1	1	2	1	1
37I1R	2	2	2	2	4	4	3	2	2	8	3	2	5	3	3	5	2	3	3	3	3	3	3	3	8	3	2	3	3	2	3	2	2	3	2	3	1	1	3	5	1	1	1	1	3	2	5	3	5
37I1S	1	1	1	1	2	1	2	1	1	3	1	1	2	1	1	1	0	1	1	0	1	1	1	1	3	1	1	2	1	1	1	1	1	1	1	3	0	0	0	1	0	0	0	0	1	1	1	1	2
37I1T	2	1	0	2	4	2	3	2	2	2	4	2	2	1	1	1	1	1	2	1	1	1	1	1	5	2	1	2	1	2	1	2	2	1	3	4	0	1	4	2	0	1	0	0	2	2	2	2	4
37I1U	1	1	1	1	1	1	2	1	1	2	1	0	2	1	1	1	2	1	1	1	1	1	1	1	2	1	2	1	1	1	1	1	1	1	1	1	2	1	1	1	2	1	1	1	1	1	1	1	1
37I1V	1	1	2	1	1	1	1	1	1	2	1	1	3	1	1	1	1	1	1	1	1	1	2	1	3	1	1	1	1	1	1	1	1	1	1	2	1	1	1	1	1	1	1	1	2	1	1	1	1
37I1W	2	3	2	2	5	2	2	2	4	7	3	2	3	4	4	3	3	3	3	4	5	3	3	3	12	4	4	3	4	3	4	2	2	2	2	3	1	1	2	4	1	1	1	0	1	3	2	2	3
37I1X	1	3	1	1	1	1	2	1	2	6	1	1	2	2	2	1	2	2	2	2	2	2	3	2	6	2	2	1	3	2	2	1	3	1	1	1	5	1	2	1	4	1	2	1	1	1	1	1	2
37I1Y	0	1	1	1	2	2	1	0	0	2	2	2	3	1	1	1	0	1	1	1	1	1	1	1	1	1	1	1	1	1	1	2	0	1	0	0	0	0	1	1	0	0	0	0	0	1	1	1	3
37I1Z	1	1	1	1	1	1	3	1	2	3	1	1	2	1	1	2	3	1	1	1	1	1	1	1	9	2	2	5	1	1	1	1	1	1	1	2	1	1	1	1	1	0	0	0	1	1	1	1	2
37I20	2	4	3	2	4	2	4	2	3	6	3	2	5	3	3	5	3	3	3	3	3	4	4	3	10	3	5	7	3	2	3	2	2	1	2	7	1	0	3	3	0	0	0	0	5	2	2	4	5
37I21	1	1	1	1	5	1	2	1	1	2	1	1	3	1	1	1	1	1	1	1	1	1	1	1	3	1	1	4	1	1	1	2	1	1	2	3	0	0	2	1	0	0	0	0	4	1	2	1	1
37I22	1	3	3	1	3	2	2	1	3	10	2	1	2	3	3	3	3	3	3	3	3	3	3	3	11	3	5	6	3	2	2	1	1	2	1	2	0	0	3	4	0	0	0	0	2	1	3	2	2
37I23	1	1	0	1	0	0	1	1	4	6	3	2	3	1	2	0	1	0	1	2	2	6	4	1	0	2	1	0	2	0	2	3	0	0	0	0	0	0	0	0	0	0	0	0	0	1	0	0	0
37I24	1	1	1	2	2	2	4	2	1	2	3	2	9	1	1	2	1	1	1	1	1	1	1	1	3	1	2	2	1	2	1	2	2	1	1	1	1	1	2	2	1	1	1	1	3	1	2	1	2
37I25	3	7	2	2	5	8	3	3	6	17	3	2	4	6	6	1	3	5	9	4	2	7	8	4	19	5	5	3	6	4	5	2	6	1	2	4	0	0	3	4	0	0	0	0	0	3	3	2	4
37I26	4	5	3	2	6	4	4	3	1	9	4	2	4	5	3	3	4	6	5	6	5	5	5	7	10	2	8	5	3	3	4	2	3	2	2	3	0	0	3	4	0	0	0	0	0	2	1	4	11
37I27	2	3	3	2	3	2	2	2	3	6	3	2	6	4	2	3	3	3	4	3	3	3	3	3	12	3	4	2	3	2	3	2	2	2	2	3	1	1	2	3	1	1	1	1	3	2	2	2	4
37I28	1	1	1	1	2	1	1	0	1	4	2	1	2	1	1	1	1	1	1	1	1	1	1	1	3	1	1	1	1	1	1	1	0	1	1	0	1	1	1	1	1	1	1	1	1	1	1	1	1
37I29	1	1	2	1	1	1	2	1	1	2	1	1	1	0	0	1	0	1	1	0	0	1	2	1	2	0	1	1	0	1	0	0	1	1	1	1	0	0	1	1	0	0	0	0	0	1	1	1	1
37I2A	2	1	0	0	1	2	1	2	1	2	2	0	2	1	1	1	2	1	1	1	0	0	1	1	3	0	1	1	1	1	1	0	2	1	2	1	0	1	0	0	0	1	0	1	1	1	0	1	2
37I2B	1	1	1	6	2	1	2	1	1	2	3	1	2	1	1	2	1	1	1	1	2	0	1	1	3	1	1	4	2	3	1	6	1	1	1	1	0	0	2	4	0	0	0	0	2	1	2	1	1
37I2C	3	0	1	1	12	6	20	4	0	1	2	0	0	0	1	1	0	1	1	0	1	0	1	0	0	0	0	0	0	0	0	1	16	0	0	2	0	0	0	0	0	0	0	0	0	5	1	0	0
37I2D	1	1	1	1	2	2	2	1	1	2	3	1	1	1	1	2	1	1	0	1	1	1	1	1	3	1	0	1	1	1	1	1	1	0	1	1	0	0	0	1	0	0	0	0	0	1	3	1	1
37I2E	1	1	1	1	2	1	2	1	0	2	2	1	4	1	1	2	1	1	1	1	1	1	1	1	2	1	1	6	1	2	1	1	1	2	2	3	0	0	3	3	0	0	0	0	2	1	1	2	1
37I2F	3	5	5	5	6	4	5	3	4	10	9	5	10	9	6	6	3	6	6	5	5	5	5	3	18	6	6	11	6	6	5	5	4	3	4	8	1	1	6	6	1	1	1	1	4	4	3	6	8
37I2G	2	1	1	2	3	2	3	2	1	2	2	2	4	1	1	2	2	1	2	1	2	1	1	1	6	2	1	3	1	1	1	3	2	1	2	5	2	1	2	1	1	1	1	1	1	2	2	1	1
37I2H	2	2	2	2	4	2	4	2	2	6	3	2	4	2	2	3	2	2	2	2	2	2	2	2	6	2	3	6	2	2	2	2	2	2	1	3	0	0	1	4	0	0	0	0	4	2	2	2	3
37I2I	1	1	1	1	1	1	1	1	1	3	1	1	2	1	1	1	1	1	1	1	1	1	1	1	2	1	1	1	1	1	1	1	1	0	1	2	0	0	1	1	0	0	0	0	0	1	1	1	2
37I2J	1	1	1	1	1	1	1	1	1	2	2	1	2	1	1	1	1	1	1	1	1	1	3	1	4	0	1	2	1	1	1	1	1	1	2	4	0	0	1	1	0	0	0	0	2	1	0	1	2
37I2K	1	1	1	1	1	1	2	1	1	5	1	1	2	1	1	1	1	1	1	1	1	1	1	1	4	1	1	1	1	1	1	1	1	1	1	1	0	0	1	1	0	0	0	0	0	1	1	1	1
37I2M	1	3	1	1	3	1	2	0	0	5	1	1	1	3	4	4	3	4	1	3	3	2	1	3	4	0	4	2	1	1	2	1	1	1	1	1	0	0	2	2	0	0	0	0	0	1	1	3	3
37I2N	3	1	1	2	3	1	3	1	1	5	1	1	5	1	1	1	1	1	1	1	1	1	2	2	3	1	5	0	1	5	2	1	1	1	1	1	0	0	0	0	0	0	0	1	1	1	0	2	4
37I2P	2	1	1	1	1	1	1	1	0	2	1	1	1	2	1	1	1	2	2	2	1	1	1	1	3	1	1	2	2	1	1	1	1	1	1	1	0	1	2	1	0	1	1	1	1	1	1	1	2
37I2Q	1	0	1	1	3	1	3	1	0	0	2	1	2	0	0	1	0	0	0	0	0	0	0	0	0	0	0	1	0	1	0	5	1	1	1	2	0	0	1	3	1	0	0	0	0	1	1	2	4
37I2R	1	1	1	1	2	1	2	1	1	2	1	1	2	1	1	1	1	1	1	1	1	1	1	1	4	1	1	1	1	1	1	1	1	1	1	3	1	0	2	1	1	0	1	1	1	1	1	1	1
37I2S	1	1	1	1	2	1	2	2	1	4	2	1	5	1	1	3	1	1	1	1	1	1	1	1	5	1	3	7	1	0	1	1	0	1	1	2	0	0	1	2	0	0	0	0	0	1	0	1	2
37I2T	1	1	1	1	2	1	2	1	0	3	2	1	2	1	1	1	1	1	1	1	1	1	1	1	2	1	1	1	1	2	1	1	1	1	2	1	1	1	1	1	1	1	1	1	1	1	1	1	2
37I2U	1	2	2	1	5	1	2	1	2	4	3	1	3	3	3	1	2	4	1	2	3	5	2	2	7	2	3	2	3	1	1	1	1	1	1	2	1	1	1	2	1	1	1	1	2	1	1	2	1
37I2V	1	2	1	1	2	1	2	1	2	11	2	1	3	2	2	2	1	3	3	3	2	3	4	2	1	0	3	5	2	9	2	1	1	1	2	2	0	0	3	2	0	0	0	0	0	1	1	1	2
37I2W	1	1	1	1	2	3	2	1	1	3	2	1	2	1	1	2	1	1	1	1	1	1	1	1	5	1	2	6	1	3	1	1	2	1	2	1	0	0	0	0	0	0	0	0	1	1	0	1	1
37I2X	1	1	1	1	1	1	1	1	1	2	1	1	2	1	1	1	1	1	1	0	2	1	1	2	2	1	2	1	1	1	1	1	2	1	1	3	0	0	1	1	0	0	0	0	0	1	0	1	1
37I2Y	2	2	1	2	3	3	2	2	2	5	4	2	3	2	1	2	1	2	2	2	2	1	2	2	9	2	2	6	2	2	1	2	1	1	2	3	0	0	2	3	0	0	0	0	0	2	3	2	2
37I2Z	1	2	2	1	3	1	2	1	0	4	2	1	3	1	1	3	2	2	2	2	2	2	2	2	8	2	2	3	2	1	1	1	1	1	1	2	1	1	1	2	1	1	1	1	2	1	1	1	3
37I30	1	2	1	1	2	1	1	1	2	4	2	1	2	2	2	2	0	2	2	1	2	2	2	2	7	1	3	7	2	2	2	1	1	1	1	2	0	0	1	2	0	0	0	0	0	2	1	2	3
37I31	2	2	2	1	1	2	1	2	3	10	1	1	2	1	2	1	3	2	2	2	2	2	4	2	12	4	2	1	2	7	1	1	3	2	1	2	0	0	1	2	1	1	1	0	2	1	1	2	4
37I32	1	1	2	1	1	1	2	1	1	2	2	1	2	1	1	1	1	1	1	1	1	1	1	1	4	1	1	1	1	1	1	1	1	1	1	2	1	1	1	1	1	1	1	1	1	2	2	1	2
37I33	1	1	1	1	1	1	1	1	0	2	1	1	1	1	1	1	0	1	1	1	1	1	1	1	3	2	1	1	1	1	1	1	1	1	1	1	1	1	1	1	1	1	1	0	2	1	2	1	1
37I34	2	2	2	2	5	2	6	2	2	4	3	1	4	2	3	3	3	3	3	3	3	2	3	3	8	2	5	7	3	2	3	2	2	3	2	3	0	0	3	4	0	0	0	0	1	2	2	2	4
37I35	1	2	1	1	2	1	1	2	3	3	1	1	1	1	1	4	1	1	1	1	0	1	1	1	6	2	2	1	1	2	1	1	1	1	1	1	1	1	2	1	1	1	1	1	1	1	1	2	2
37I36	5	6	4	3	4	3	5	4	9	18	4	2	6	5	5	2	9	7	7	4	4	13	8	7	39	8	5	3	5	4	5	3	5	1	5	5	1	2	4	2	2	1	1	0	2	4	5	2	2
37I37	3	4	3	3	3	3	6	3	4	9	6	3	4	4	3	5	3	4	3	4	4	3	4	7	6	3	7	7	4	3	4	3	3	2	2	3	0	0	5	5	0	0	0	0	2	3	3	2	4
37I38	1	1	1	1	2	1	1	2	1	8	1	1	4	1	1	1	1	1	1	1	1	1	1	1	4	2	2	4	1	1	1	1	2	1	1	4	1	4	1	1	0	0	1	0	3	2	1	1	3
37I39	1	0	1	1	2	1	1	1	0	0	1	1	2	0	0	2	0	0	0	0	0	0	0	0	0	0	0	2	0	1	0	1	2	1	1	1	0	0	1	1	0	0	0	0	0	2	1	0	0
37I3A	1	0	1	1	2	1	3	1	0	2	2	1	1	1	1	2	0	1	1	1	1	1	1	1	0	0	0	1	1	1	1	1	1	1	1	2	0	0	0	0	0	0	0	0	0	1	0	1	1
37I3B	1	3	2	1	2	2	2	1	5	9	3	1	6	3	3	3	3	3	3	3	3	3	3	3	13	3	8	4	3	1	3	1	1	1	1	2	0	0	4	5	0	0	0	0	0	1	2	1	2
37I3C	1	2	2	1	2	1	2	1	2	2	1	1	2	2	1	1	1	2	1	2	2	2	1	1	7	3	1	2	2	1	2	1	1	1	1	2	2	1	2	2	1	2	1	1	4	1	1	1	1
37I3D	1	1	1	1	1	1	2	0	0	5	2	1	2	1	1	1	1	1	1	1	1	1	1	1	3	1	2	1	1	1	1	1	0	1	1	2	0	1	1	1	1	0	0	1	2	1	2	1	2
37I3E	2	5	5	2	5	3	3	3	5	11	3	4	6	4	5	4	5	5	5	5	4	3	5	5	21	5	5	5	5	2	5	2	1	1	2	6	1	1	3	5	1	1	1	1	6	2	2	2	4
37I3F	4	5	2	5	9	5	5	4	4	13	5	3	6	4	4	7	4	4	4	4	4	4	5	5	17	2	10	17	4	6	3	4	4	2	3	9	1	1	5	5	1	1	0	1	7	3	3	3	5
37I3G	1	1	1	1	2	1	3	1	0	6	0	1	5	2	1	2	2	3	1	1	1	2	1	1	4	2	1	2	1	2	1	2	1	1	1	1	0	0	0	0	0	0	0	0	0	1	0	1	1
37I3H	2	1	0	1	2	1	12	2	1	2	3	1	2	2	2	1	1	3	2	3	3	2	1	1	5	1	0	1	2	6	3	1	3	1	7	3	0	0	5	2	0	0	0	0	0	4	1	0	0
37I3I	1	2	1	1	4	1	2	1	3	4	1	1	2	2	2	4	2	2	2	2	2	1	2	1	7	1	4	4	2	1	3	1	1	1	1	2	0	0	2	2	1	1	1	0	2	1	2	1	2
37I3J	1	2	1	1	1	1	2	1	2	4	2	1	3	3	2	2	2	3	2	2	3	2	3	4	3	2	4	3	2	1	3	1	1	1	1	2	0	0	2	2	0	0	0	0	0	1	1	1	3
37I3K	2	4	2	2	8	4	6	2	5	21	4	3	4	5	4	3	2	5	5	5	5	5	5	5	15	6	6	4	6	7	5	2	3	4	2	6	1	1	2	2	1	2	1	0	2	3	3	4	3
37I3M	0	1	0	1	2	1	4	0	0	4	2	1	2	1	1	0	0	1	1	1	1	1	1	1	4	1	1	2	1	1	1	1	0	1	1	0	0	0	2	1	0	0	0	0	0	0	0	1	1
37I3N	3	3	1	3	4	3	7	3	3	4	3	4	5	3	3	4	2	3	2	3	3	3	3	2	11	3	2	5	3	5	2	3	3	2	2	9	1	1	3	5	1	0	0	0	4	4	3	2	3
37I3P	1	3	4	1	4	2	2	1	1	3	2	1	2	1	1	3	3	2	1	1	1	2	1	4	6	2	5	3	1	0	2	1	1	1	3	1	0	0	2	4	0	0	0	0	2	1	1	1	0
37I3Q	1	1	2	2	4	2	2	1	2	2	3	2	2	2	2	1	2	3	3	2	2	2	2	3	7	2	5	3	2	2	2	2	3	1	1	3	2	1	2	3	4	1	2	1	3	2	1	2	4
37I3R	2	1	1	1	1	1	2	2	2	4	3	1	2	1	1	1	2	1	1	1	1	1	1	1	4	2	3	1	1	1	3	1	1	1	1	1	1	0	1	1	1	1	1	1	1	1	1	1	2
37I3S	2	1	1	0	4	1	2	3	1	3	4	1	2	1	1	1	1	1	1	1	1	0	1	1	1	1	2	1	1	2	1	1	4	1	1	6	0	0	2	3	0	0	0	0	0	2	2	2	0
37I3T	2	1	1	2	3	0	2	2	1	2	3	4	8	1	1	1	0	1	3	2	1	1	1	1	1	1	1	1	1	5	1	1	2	1	0	0	0	0	0	0	0	0	0	0	0	2	1	1	2
37I3U	4	3	3	4	10	4	6	4	3	7	8	4	8	3	3	5	3	3	3	3	3	1	3	3	9	1	4	9	3	7	3	4	4	5	4	9	1	0	7	8	1	1	1	0	6	4	4	4	6
37I3V	2	1	1	2	3	2	1	2	1	2	2	2	4	1	1	2	1	1	1	1	1	1	1	2	3	1	3	1	1	2	1	2	2	2	2	5	0	0	1	2	0	0	0	0	2	2	1	2	3
37I3W	1	1	1	1	1	1	1	2	0	2	1	1	2	0	0	1	1	0	1	0	1	0	1	1	2	2	1	1	0	1	0	1	1	1	1	1	0	0	1	1	0	1	1	0	1	1	1	1	1
37I3X	1	3	1	1	1	1	2	1	2	7	2	1	2	3	2	2	2	3	3	3	3	2	2	3	7	2	4	3	3	1	3	1	1	1	1	2	0	0	3	2	0	0	0	0	0	1	1	1	2
37I3Y	2	1	2	1	2	4	1	2	1	5	2	2	2	1	1	2	1	1	1	1	1	2	1	1	5	1	2	1	1	1	1	1	2	1	2	3	1	1	1	1	1	1	1	1	3	2	2	2	4
37I3Z	1	1	1	1	1	1	1	1	1	3	1	1	2	1	1	1	1	1	1	1	1	1	1	1	7	1	1	1	1	4	1	1	1	2	1	2	1	1	1	1	1	0	0	1	1	1	1	1	1
37I40	1	1	1	1	1	1	2	1	1	2	1	1	2	1	1	1	1	1	1	1	1	1	1	1	3	1	1	2	1	1	1	1	1	1	1	3	0	0	1	2	1	0	0	0	1	1	2	1	2
37I41	3	0	1	1	2	3	1	3	0	0	0	0	0	0	0	0	0	0	0	0	0	0	0	0	0	0	0	0	0	2	0	1	1	0	2	1	0	0	0	0	0	0	0	0	0	2	1	0	0
37I42	1	2	1	1	2	1	1	1	0	2	1	1	2	1	1	1	1	1	1	1	1	1	1	1	3	2	2	1	1	2	1	1	1	1	1	0	1	2	1	1	1	1	1	1	1	1	1	0	0
37I43	1	1	1	1	1	1	1	2	2	3	1	1	1	1	1	1	1	1	1	1	1	1	1	1	6	1	1	1	1	5	1	2	1	1	1	2	0	0	1	1	0	1	1	0	1	1	1	1	1
37I44	1	2	1	1	3	1	2	1	1	5	1	1	4	2	2	3	1	2	2	2	2	1	3	2	6	2	2	4	2	1	2	1	1	1	1	4	1	0	2	2	1	1	1	0	3	1	1	1	1
37I45	1	2	1	3	4	2	4	1	1	6	3	1	6	2	2	2	2	2	2	2	2	3	3	3	8	2	3	4	2	2	2	3	2	1	1	3	0	0	1	2	0	0	0	0	3	2	2	2	3
37I46	1	2	2	1	1	1	2	2	2	4	1	1	5	1	1	0	1	1	1	1	1	1	2	2	5	2	2	1	1	1	0	3	1	1	2	2	1	1	1	1	1	1	1	1	1	1	1	1	2
37I47	1	0	0	1	0	0	2	1	0	0	2	1	0	0	0	0	0	0	0	0	0	0	0	0	0	0	0	0	0	1	0	0	1	0	1	0	0	0	0	0	0	0	0	0	0	1	0	1	2
37I48	3	8	1	2	4	3	3	2	3	10	2	2	3	5	5	4	4	6	3	5	6	7	6	6	12	3	7	5	5	7	6	2	4	1	3	4	0	0	6	4	0	0	0	0	7	3	2	3	5
37I49	2	3	2	2	3	2	4	2	1	6	6	2	6	3	2	6	2	3	2	3	3	2	3	3	8	3	2	10	3	3	3	2	1	2	1	6	0	0	2	4	0	0	0	0	0	2	2	2	6
37I4A	3	3	1	3	3	7	3	2	4	11	3	2	4	3	3	3	3	3	3	3	4	3	3	3	12	4	4	4	3	5	3	2	3	1	1	6	0	0	2	1	0	0	0	0	1	2	4	2	2
37I4B	2	2	2	1	2	2	3	2	1	5	3	2	3	1	1	2	2	1	1	1	2	1	2	3	6	2	2	2	1	1	1	3	3	2	2	0	0	0	2	1	0	0	0	0	3	2	1	2	2
37I4C	1	1	1	1	2	2	2	1	1	5	2	2	2	1	1	1	0	1	1	1	1	1	2	1	1	1	2	2	1	1	1	1	2	0	1	2	0	0	3	1	0	0	0	0	6	2	2	2	1
37I4D	2	1	4	1	1	2	2	2	2	4	2	1	6	3	1	2	1	3	1	3	3	3	2	2	7	2	1	2	3	1	2	2	1	1	3	1	1	1	1	2	1	1	1	1	1	1	1	1	2
37I4E	2	3	5	2	2	2	4	1	3	0	1	1	4	1	1	2	1	1	1	1	1	1	0	0	2	2	0	1	1	12	1	2	2	4	7	0	1	0	6	7	1	1	1	0	1	2	1	3	6
37I4F	1	1	2	2	2	1	2	1	2	4	2	1	4	2	2	1	2	2	3	2	2	2	1	2	7	2	3	2	2	2	3	1	3	1	1	1	1	1	1	3	1	1	1	1	2	1	1	1	2
37I4G	1	1	1	1	1	1	1	1	1	3	1	1	1	1	0	1	1	1	1	1	1	1	1	1	2	1	1	1	1	1	1	1	1	1	1	1	0	0	1	1	0	0	0	0	1	1	1	1	2
37I4H	2	2	1	2	3	4	3	2	2	4	3	2	6	2	2	2	2	1	2	2	2	3	2	2	6	2	1	2	2	1	2	2	2	1	2	4	0	0	1	2	0	0	0	0	0	3	3	2	4
37I4I	1	1	2	1	2	1	3	1	0	4	1	1	2	1	1	1	1	1	1	1	1	1	1	1	2	1	1	1	1	3	1	1	1	1	1	2	1	1	1	1	1	1	1	0	1	1	1	1	1
37I4J	1	1	1	2	1	1	0	1	1	6	2	2	2	1	1	1	1	1	1	1	1	1	1	1	3	1	1	1	1	1	1	1	1	1	1	1	0	0	1	1	0	0	0	0	0	1	1	1	1
37I4K	1	1	1	1	2	1	1	1	1	3	2	1	2	1	0	1	1	1	1	1	1	1	1	1	8	1	0	4	1	1	0	1	1	1	1	2	0	0	1	1	0	0	0	0	0	1	1	1	1
37I4M	1	0	1	2	2	1	2	1	0	0	3	1	2	0	0	0	0	0	0	0	0	0	0	0	0	0	0	0	0	1	0	2	1	0	1	1	0	0	2	2	0	0	0	0	0	1	1	1	2
37I4N	1	2	1	1	2	4	2	1	2	6	2	1	4	2	2	2	1	2	2	2	2	2	2	2	4	1	2	2	2	1	2	1	1	1	2	1	1	1	1	2	0	1	1	1	2	1	1	1	2
37I4P	1	1	1	2	2	1	2	1	1	2	2	2	4	1	1	2	1	1	1	1	1	1	2	1	5	1	4	2	1	1	1	2	2	1	1	2	0	0	2	2	1	0	0	0	1	2	2	1	1
37I4Q	1	1	2	1	2	1	1	1	1	2	1	1	2	1	1	2	0	1	1	1	1	1	1	1	1	0	1	0	1	1	1	1	1	1	1	2	0	0	2	0	0	0	0	0	0	1	1	1	1
37I4R	3	3	2	1	2	3	3	2	9	21	4	2	2	6	4	1	3	8	8	7	6	8	14	9	23	7	5	8	8	3	7	2	2	1	5	4	1	1	1	0	2	2	1	0	3	3	2	0	0
37I4S	1	1	1	2	1	1	1	1	1	2	1	0	2	1	1	1	1	1	0	1	0	1	1	1	3	2	1	1	1	1	1	1	1	0	1	1	1	1	1	1	1	2	2	1	1	1	1	1	1
37I4T	2	1	0	3	7	2	5	2	1	2	2	2	6	1	0	3	1	1	1	1	1	1	1	1	3	1	1	5	1	2	1	3	2	1	0	3	0	0	1	2	0	0	0	0	0	2	2	1	1
37I4U	1	1	1	1	1	1	2	1	1	2	1	1	2	1	0	1	1	1	1	1	1	1	1	1	3	1	1	1	1	1	1	1	0	2	1	3	1	1	1	1	1	1	1	1	1	1	0	1	3
37I4V	2	1	2	2	3	2	3	1	1	4	3	2	6	1	1	3	1	1	1	1	1	1	1	1	1	1	1	3	1	2	1	2	2	1	1	2	0	0	2	4	0	0	0	0	0	2	2	2	3
37I4W	1	1	2	2	2	1	1	1	0	3	1	0	2	1	1	1	1	1	1	2	1	1	1	1	6	1	1	1	2	1	1	1	2	1	1	3	1	2	1	1	2	2	2	0	2	1	1	0	0
37I4X	1	1	1	1	1	1	1	1	1	3	1	1	2	1	1	1	1	1	0	1	1	1	1	1	2	0	1	1	1	1	0	1	1	1	1	0	0	0	1	1	0	0	0	0	2	1	1	1	2
37I4Y	1	3	2	1	3	0	2	1	1	4	2	1	2	2	2	2	2	2	2	2	2	2	2	2	6	2	3	5	2	1	2	1	1	2	1	2	0	0	1	3	0	0	0	0	2	1	1	1	1
37I4Z	2	3	3	2	4	2	3	2	4	9	4	2	4	3	3	3	3	3	3	3	3	3	3	3	12	2	3	3	3	3	3	2	2	2	3	4	0	0	4	3	0	0	0	0	2	2	2	2	3
37I50	3	2	3	4	4	4	3	2	3	7	5	3	5	3	3	5	3	3	3	3	3	3	2	3	8	3	3	4	3	4	3	3	3	3	3	6	0	0	3	5	0	0	0	0	3	4	3	1	1
37I51	2	1	1	2	2	1	3	2	4	2	2	2	4	1	1	1	0	1	1	1	1	0	1	1	5	1	2	1	1	3	1	2	1	1	1	3	0	0	2	2	0	0	0	1	2	1	2	1	1
37I52	1	1	2	1	1	1	4	1	2	5	2	1	2	2	2	2	1	2	2	2	2	3	2	2	8	2	3	2	2	1	2	1	1	2	1	1	0	1	1	2	0	0	0	1	3	1	1	1	2
37I53	1	2	2	1	2	1	1	1	2	6	2	1	2	2	2	3	2	2	2	2	2	2	2	2	11	2	3	2	2	1	2	1	1	1	1	1	0	0	1	3	0	0	0	0	4	1	2	1	1
37I54	1	1	1	1	1	1	1	2	0	2	1	1	2	1	1	1	0	1	1	1	1	1	1	1	2	0	1	1	1	1	1	1	1	1	1	0	0	0	1	1	0	0	0	0	0	1	1	0	2
37I55	2	0	1	2	4	2	3	2	0	0	2	4	1	0	0	0	0	0	0	0	0	0	0	0	0	0	0	0	0	34	0	2	2	1	0	2	0	0	2	2	0	0	0	0	0	2	2	1	1
37I56	1	0	1	1	2	1	1	1	1	2	1	1	2	0	1	1	1	0	1	1	1	1	1	1	3	1	1	1	1	1	0	1	1	0	1	4	0	0	1	1	0	0	0	0	0	1	2	1	2
37I57	1	1	1	1	1	1	2	1	2	2	1	1	2	1	1	1	1	1	1	1	1	1	1	1	7	1	1	1	1	1	1	1	2	1	1	2	1	1	1	1	1	1	1	1	1	1	1	1	2
37I58	0	1	1	1	0	1	9	0	1	2	8	7	0	1	1	1	1	1	1	1	1	0	1	1	3	1	1	0	1	0	1	1	0	0	3	0	0	0	0	0	0	0	0	0	0	1	0	0	0
37I59	7	8	5	6	11	16	14	7	9	28	11	7	30	12	10	9	5	11	15	13	13	9	11	13	36	16	15	18	11	12	11	6	6	8	6	15	2	5	11	16	2	3	3	2	8	7	7	9	12
37I5A	1	1	1	1	3	1	2	1	1	4	2	1	3	1	1	2	1	1	1	1	1	1	1	1	3	1	1	7	1	1	1	1	1	3	1	2	0	2	1	2	0	1	1	1	1	1	1	1	1
37I5B	1	2	1	2	2	1	2	1	2	4	1	1	2	2	1	3	2	2	2	2	2	2	2	2	7	2	2	4	2	3	2	2	1	2	1	2	0	0	2	2	0	0	0	0	0	1	1	1	1
37I5C	1	1	2	1	2	2	2	1	1	3	2	1	5	1	1	2	0	1	1	1	1	1	1	1	3	1	2	3	2	1	1	1	3	1	2	3	1	3	2	4	1	2	2	1	3	1	1	2	3
37I5D	1	1	1	1	1	1	2	1	0	2	2	1	2	0	0	1	1	1	1	0	0	0	1	1	1	0	1	2	1	1	0	1	1	0	1	3	0	0	1	1	0	0	0	0	0	1	1	1	2
37I5E	1	0	0	2	2	0	2	1	0	0	1	1	5	0	0	0	0	0	0	0	0	0	0	0	0	0	0	0	0	2	0	2	1	0	3	4	0	0	3	3	0	0	0	0	1	1	1	1	2
37I5F	2	1	1	1	4	2	2	1	2	6	1	1	4	2	2	4	2	2	2	2	2	2	2	2	6	2	5	4	2	4	2	1	1	2	1	2	0	1	3	3	1	1	1	0	2	1	1	1	1
37I5G	1	2	1	1	2	1	6	1	2	9	2	2	3	2	1	4	3	2	2	4	2	2	3	3	10	3	4	4	3	1	3	2	2	2	1	3	1	1	3	2	1	0	0	0	3	3	1	2	3
37I5H	0	10	49	0	1	0	0	2	0	29	0	0	0	0	0	1	13	4	1	1	0	17	69	110	69	5	7	0	0	0	0	2	0	0	69	23	0	0	0	0	0	0	0	0	0	2	0	2	1
37I5I	1	1	1	1	1	1	2	1	1	2	2	1	2	1	1	2	1	1	1	1	1	1	1	1	4	1	1	2	1	1	1	1	1	1	1	2	1	1	1	1	1	1	1	1	2	1	2	1	1
37I5J	1	1	1	2	1	1	2	1	1	2	1	1	2	0	0	1	0	1	1	0	0	1	1	1	2	1	1	1	0	2	0	1	1	1	1	2	1	1	1	1	1	2	2	1	1	1	1	1	2
37I5K	1	1	1	1	1	1	2	1	1	2	1	1	2	1	1	1	1	1	1	1	1	1	1	1	2	0	1	1	1	1	1	1	1	1	1	1	1	1	1	1	1	1	1	1	3	1	2	1	2
37I5M	4	5	2	6	7	4	7	6	7	13	6	3	8	4	4	4	5	5	5	5	4	4	6	5	16	5	5	8	4	7	3	7	2	4	4	5	0	1	4	5	0	0	0	0	0	4	4	2	4
37I5N	3	4	2	3	4	3	6	3	2	9	6	3	7	3	4	3	3	3	4	4	3	3	4	4	10	3	6	5	4	3	4	3	3	2	3	5	0	0	3	7	1	0	0	0	0	3	3	3	4
37I5P	1	2	1	1	1	2	2	1	1	4	1	1	2	2	2	2	1	2	2	2	2	2	2	2	4	1	3	3	2	2	2	2	1	1	1	2	1	1	2	3	1	1	1	1	3	1	1	1	2
37I5Q	2	2	2	2	3	2	4	2	2	4	3	2	6	2	2	3	2	2	2	2	2	2	3	2	6	2	3	6	2	3	3	2	2	2	2	7	1	1	2	3	1	0	0	0	5	2	2	1	1
37I5R	1	2	1	1	2	1	2	1	2	13	2	1	3	3	3	2	3	3	3	3	3	2	3	3	1	3	3	1	3	1	3	2	1	0	1	1	0	0	2	1	0	0	0	0	0	1	1	1	1
37I5S	1	1	1	1	1	1	2	1	1	3	1	1	2	1	1	2	1	1	1	1	1	1	1	1	5	1	2	2	1	1	1	1	1	1	1	1	1	1	2	2	1	1	1	0	2	1	1	1	2
37I5T	1	1	1	1	2	2	2	1	2	3	1	1	2	1	1	1	1	1	1	1	1	1	1	1	7	1	2	1	1	1	1	1	0	1	1	1	1	1	1	1	1	1	1	1	1	1	1	1	2
37I5U	6	13	7	4	12	6	11	6	13	27	8	6	13	14	12	6	5	14	14	13	12	17	13	12	36	12	12	15	18	16	14	5	4	3	15	12	0	4	11	14	0	4	1	2	7	5	7	4	7
37I5V	1	0	0	1	2	1	2	1	0	0	3	1	4	0	0	0	0	0	0	0	0	0	0	0	0	0	0	0	0	1	0	1	1	1	1	2	0	0	2	3	0	0	0	0	0	1	1	1	1
37I5W	1	1	1	1	2	1	1	1	1	2	1	2	5	1	1	1	1	1	1	1	1	1	1	1	5	2	2	2	1	2	1	1	1	1	1	2	1	1	1	2	1	1	0	1	3	1	1	1	3
37I5X	1	1	1	2	4	2	2	1	1	4	3	2	3	2	2	2	2	2	1	2	2	2	2	2	3	1	2	1	2	1	2	1	1	1	1	1	1	1	1	1	0	1	1	1	1	1	1	1	2
37I5Y	3	4	1	2	7	2	6	4	3	8	6	3	10	4	4	4	1	5	4	4	4	5	4	4	7	2	5	5	5	3	4	2	2	3	2	4	0	0	1	2	0	0	0	0	6	4	3	3	4
37I5Z	4	3	4	4	8	5	6	4	3	9	6	4	11	3	3	5	3	4	4	3	2	2	3	3	10	3	3	7	3	5	2	4	8	2	5	4	0	0	6	10	0	0	0	0	1	4	5	5	10
37I60	1	4	1	1	4	2	2	1	4	9	2	1	2	5	2	2	4	5	4	4	4	4	4	4	10	4	5	5	5	1	4	1	1	2	2	1	0	0	1	2	0	0	0	0	0	1	1	2	3
37I61	1	1	1	1	3	1	2	1	1	2	2	1	2	1	1	1	1	1	1	1	1	1	1	1	3	1	2	1	1	1	1	1	2	2	4	2	0	0	2	1	0	0	1	0	3	1	1	1	1
37I62	2	1	1	1	1	1	2	1	1	4	2	1	2	1	1	1	1	1	1	1	1	1	1	1	3	1	1	1	1	1	1	1	1	1	0	2	0	0	1	1	0	0	0	0	0	1	2	1	1
37I63	1	1	1	1	3	1	2	1	1	2	2	1	4	0	1	3	1	1	1	1	1	0	1	1	3	1	1	5	1	1	1	1	1	2	1	3	0	0	4	4	0	0	0	0	5	1	1	2	2
37I64	3	2	5	3	6	4	5	3	2	7	3	2	6	2	2	5	2	2	2	2	3	2	2	2	8	2	6	5	2	4	2	3	4	2	2	3	1	1	2	2	1	0	0	0	5	3	3	2	3
37I65	1	1	1	0	1	1	1	1	1	2	2	1	2	2	1	1	1	1	1	1	3	1	1	1	3	0	1	1	1	1	1	0	1	2	1	1	0	0	1	1	0	0	0	0	0	1	0	1	1
37I66	1	1	1	1	2	1	1	1	1	2	1	1	3	1	1	1	1	0	1	1	1	0	1	1	2	1	1	1	1	6	1	1	1	1	1	3	0	0	2	1	0	0	0	0	2	1	1	1	1
37I67	1	1	1	1	1	1	1	2	1	4	1	1	2	1	1	1	1	1	1	2	2	1	1	1	3	1	2	2	1	1	1	1	1	5	1	0	1	1	1	1	1	1	1	1	1	1	0	1	2
37I68	1	1	2	1	2	1	0	1	1	2	1	1	5	1	1	2	1	1	1	1	1	1	0	1	4	1	1	1	1	1	1	2	1	1	0	3	0	0	1	1	0	0	0	0	0	2	1	1	2
37I69	0	1	1	0	0	1	0	0	1	2	0	0	0	1	0	1	1	1	1	1	1	1	1	1	3	1	2	1	1	1	0	0	0	1	0	0	0	0	0	0	0	0	0	0	0	0	0	0	0
37I6A	1	3	1	1	2	1	2	1	1	8	5	1	2	2	3	2	3	4	3	3	3	4	3	3	13	4	6	3	3	1	3	1	1	1	1	2	1	3	2	2	1	1	1	0	1	1	2	1	2
37I6B	2	3	5	3	8	3	2	2	4	6	2	4	6	2	2	2	2	3	3	3	3	3	2	3	11	3	6	3	3	4	3	4	3	2	2	4	1	1	4	3	1	1	1	1	2	2	2	2	3
37I6C	1	2	1	1	2	1	2	1	0	2	1	1	2	1	1	2	1	1	0	1	1	1	1	1	3	1	1	3	1	1	1	1	0	1	1	2	0	0	2	2	1	1	1	0	2	1	0	1	2
37I6D	1	1	1	1	1	2	3	1	1	2	2	1	2	1	1	1	1	1	1	1	1	1	1	1	3	1	1	1	1	1	1	1	1	1	1	2	1	1	1	3	1	0	0	1	2	1	1	1	1
37I6E	2	4	2	2	3	4	2	2	2	7	2	1	5	4	5	2	2	3	3	4	3	2	3	2	6	2	3	5	4	2	5	2	2	2	1	3	1	1	2	2	1	1	1	1	2	1	2	1	1
37I6F	1	2	1	1	2	1	2	1	1	2	2	1	2	1	1	2	1	1	1	1	2	1	1	1	4	1	1	1	1	4	1	1	1	1	1	2	0	1	2	2	0	0	0	0	0	1	1	0	0
37I6G	1	1	1	1	1	2	2	1	0	2	1	1	2	1	1	2	1	2	1	2	2	2	1	2	4	1	2	1	2	1	1	1	1	1	1	2	1	1	1	1	0	1	1	1	1	1	1	1	1
37I6H	2	1	1	1	2	1	1	2	1	2	1	1	3	1	1	1	1	1	1	1	1	1	1	1	5	2	1	1	1	1	1	1	1	2	1	2	1	1	1	1	1	1	1	1	1	1	1	1	1
37I6I	1	3	2	1	1	1	2	1	2	4	2	1	4	2	2	2	2	2	2	2	2	2	2	2	9	3	2	2	2	2	2	1	2	2	1	1	0	0	2	3	0	0	0	0	5	1	2	1	2
37I6J	1	1	1	1	1	1	1	1	2	2	2	1	1	1	1	1	1	1	1	1	1	1	1	2	7	1	1	1	1	1	1	1	1	1	1	2	1	1	1	1	1	1	1	0	1	1	1	1	2
37I6K	2	5	2	2	1	2	5	1	3	5	2	5	2	5	4	6	3	4	2	5	4	5	0	4	6	2	0	6	4	8	6	3	2	1	2	4	0	0	4	2	0	0	0	0	0	1	1	3	6
37I6M	2	1	1	1	3	1	2	2	2	3	2	2	2	1	1	0	2	1	2	1	2	1	1	1	1	1	1	1	1	1	2	1	1	1	3	1	1	1	2	1	1	1	1	1	2	3	3	2	2
37I6N	1	1	1	1	1	1	2	1	1	3	2	1	2	1	1	1	1	1	1	1	1	1	1	1	4	2	2	3	1	1	1	1	2	1	1	1	1	1	1	1	1	0	2	1	1	1	2	1	2
37I6P	1	1	1	1	2	4	1	1	1	4	3	1	4	1	1	3	1	1	1	1	1	1	2	2	3	1	3	3	1	1	1	1	1	1	1	3	1	3	2	2	1	0	0	1	2	1	4	1	2
37I6Q	1	1	2	1	2	2	4	2	1	8	3	1	4	4	0	1	1	5	2	3	2	4	3	3	2	3	3	2	3	1	3	2	1	1	1	1	0	1	1	1	0	2	2	0	3	2	1	1	1
37I6R	2	3	3	2	5	2	4	2	3	4	3	5	5	2	2	3	3	2	2	2	2	2	2	2	15	3	3	4	2	2	2	2	2	1	2	3	0	0	2	5	1	0	1	0	6	2	2	2	2
37I6S	1	7	1	1	3	2	1	1	14	20	2	1	2	8	7	3	8	8	8	8	9	9	8	9	40	11	11	7	8	3	9	1	1	1	2	1	0	0	2	2	0	0	0	0	0	1	1	2	3
37I6T	1	0	2	2	2	1	2	1	0	0	2	1	2	0	0	0	0	0	0	0	0	0	0	0	0	0	0	0	0	3	0	2	1	0	2	0	0	0	2	1	0	0	0	0	0	2	1	1	1
37I6U	3	2	3	2	3	2	3	2	2	8	2	2	6	2	2	3	1	2	2	2	2	2	2	1	11	1	4	2	2	4	2	2	2	2	2	3	0	0	2	4	0	0	0	0	2	2	2	2	4
37I6V	2	1	1	1	1	1	1	1	1	3	1	1	2	1	1	1	1	1	1	1	1	1	1	1	3	1	1	1	1	1	0	1	1	1	1	2	0	0	1	1	0	0	0	0	0	1	1	1	2
37I6W	0	2	1	1	2	1	1	1	0	5	2	1	2	1	1	1	1	1	1	1	1	1	1	1	3	1	1	8	1	1	1	1	1	1	1	1	5	3	1	2	6	2	3	7	1	1	3	1	1
37I6X	1	1	1	1	1	1	3	1	0	4	1	1	2	1	0	1	1	1	0	1	2	1	1	1	2	2	1	1	1	1	2	1	0	1	1	2	0	0	2	1	0	0	0	0	1	1	1	1	2
37I6Y	1	1	2	1	1	1	1	1	1	3	1	1	2	1	2	1	1	1	1	1	1	1	1	1	2	1	1	1	1	2	1	1	1	1	1	1	0	0	1	1	0	0	0	0	0	1	1	1	1
37I6Z	1	4	1	1	2	1	3	1	1	5	2	1	2	3	4	3	1	3	3	3	4	2	2	3	4	2	5	3	2	1	4	1	1	1	2	2	0	0	3	3	0	0	0	0	8	1	1	2	4
37I70	1	2	3	1	2	5	6	1	4	4	2	2	5	1	1	1	3	1	1	1	1	1	3	3	12	5	1	1	1	3	1	1	4	1	3	2	0	0	3	2	0	0	0	0	0	2	0	3	3
37I71	1	4	2	2	3	2	3	2	2	7	3	2	3	4	4	5	3	4	2	4	4	4	4	3	6	2	3	3	2	2	4	2	2	1	2	3	0	0	2	2	0	0	0	0	0	2	2	3	4
37I72	1	1	1	1	1	1	3	1	1	2	1	1	2	2	2	1	1	2	1	2	2	1	1	1	3	1	1	1	2	1	1	1	1	1	1	2	1	1	1	1	1	1	2	1	2	1	1	1	1
37I73	4	8	2	8	16	4	10	4	10	16	10	5	13	9	10	6	11	10	10	10	11	10	8	10	36	11	8	12	9	10	9	6	4	3	4	12	0	2	8	8	0	0	0	0	6	5	5	9	14
37I74	2	1	4	1	1	1	1	2	1	2	2	1	4	1	1	1	1	1	1	1	2	1	1	1	3	1	2	1	1	1	1	1	1	1	1	2	0	1	1	1	1	1	1	0	1	1	1	1	2
37I75	2	2	2	2	4	2	5	2	2	4	3	2	3	2	2	2	2	2	2	2	2	1	2	2	6	2	3	2	2	2	2	2	3	1	1	3	1	1	1	2	1	1	1	0	2	2	2	2	3
37I76	1	1	1	0	2	1	1	1	0	2	2	2	0	1	1	2	0	0	1	1	1	0	1	1	0	0	1	4	1	3	1	0	2	1	1	1	0	0	0	0	0	0	0	0	2	2	1	2	3
37I77	2	3	1	3	2	1	5	2	3	7	2	1	4	3	3	5	1	1	3	3	2	2	3	3	10	3	5	5	3	1	3	2	0	1	0	1	0	0	0	2	0	0	0	0	2	1	1	1	1
37I78	1	1	1	3	2	3	4	2	1	8	2	2	2	2	1	4	1	2	3	2	2	2	2	2	6	2	4	4	2	3	2	3	3	1	2	1	1	0	1	2	0	0	0	0	0	2	2	4	7
37I79	3	3	1	2	3	4	3	3	3	8	3	4	7	3	2	5	3	3	3	3	3	3	3	3	12	1	5	4	3	2	4	3	3	2	1	6	0	1	2	2	0	3	5	1	5	3	1	3	4
37I7A	1	1	1	1	1	1	1	1	1	2	1	1	1	1	1	1	1	1	1	1	1	1	1	1	3	1	1	1	1	1	1	1	1	1	1	0	1	1	1	1	1	1	1	0	1	1	1	1	2
37I7B	1	1	1	1	2	1	1	1	1	4	2	1	2	2	1	1	1	2	1	2	1	1	1	1	1	1	1	1	1	1	1	1	1	1	1	1	0	0	1	2	0	0	0	0	0	1	1	1	1
37I7C	1	2	1	1	1	1	4	1	2	4	2	1	2	1	1	2	2	2	1	2	1	2	2	2	5	1	1	2	2	13	0	1	1	1	2	3	1	0	1	2	1	2	2	0	0	0	2	1	2
37I7D	1	1	2	1	2	1	2	1	0	4	2	1	2	1	1	2	1	1	1	0	1	1	2	1	3	1	2	3	1	6	1	1	1	1	1	2	2	1	1	2	2	1	1	1	4	1	2	1	2
37I7E	1	1	1	1	2	1	3	1	2	2	2	1	2	1	1	1	4	1	1	1	1	2	1	1	7	2	5	1	1	1	1	1	1	1	2	2	2	1	1	1	1	1	1	0	2	1	1	1	1
37I7F	0	0	0	0	0	0	0	0	0	0	0	1	0	0	0	0	0	0	0	0	0	0	0	0	0	0	0	0	0	0	0	0	0	0	0	0	0	1	0	0	0	0	0	0	1	0	0	0	0
37I7G	1	2	1	1	2	1	3	1	2	5	2	1	2	1	1	1	1	1	1	1	1	0	2	2	8	1	2	1	1	1	1	1	1	1	1	2	1	1	2	2	1	1	1	1	1	1	2	1	2
37I7H	1	1	1	1	1	2	3	1	1	5	2	1	2	1	1	1	1	1	1	1	1	3	1	1	4	2	2	1	1	1	1	1	1	1	1	1	0	1	1	1	0	1	1	1	1	1	1	1	1
37I7I	1	1	1	1	3	1	1	1	1	3	3	1	2	1	1	2	1	1	1	1	1	1	1	1	4	0	1	2	1	1	1	1	1	1	1	2	1	1	1	1	1	1	1	1	1	1	1	1	2
37I7J	1	2	1	1	3	1	3	1	2	5	3	1	2	2	1	2	1	2	2	2	2	2	2	3	8	2	3	4	2	1	2	1	1	1	1	2	1	1	1	2	1	1	1	1	6	1	3	1	2
37I7K	2	3	2	2	6	4	3	2	5	4	3	2	4	0	0	3	1	2	2	0	0	2	2	2	11	4	3	4	0	2	1	2	1	1	2	4	2	1	2	5	1	1	1	1	4	2	2	2	2
37I7M	1	1	1	1	1	4	2	1	2	5	1	1	1	0	0	1	0	1	1	0	1	1	1	2	9	4	3	1	0	2	0	1	1	2	2	1	0	1	1	1	0	1	1	0	1	1	1	1	1
37I7N	1	1	1	1	2	1	1	2	1	2	1	1	3	1	1	2	1	1	1	1	1	1	1	1	3	1	2	3	1	1	1	1	1	0	1	2	0	0	1	1	0	0	0	0	4	1	1	1	2
37I7P	1	1	1	1	1	3	1	0	1	2	2	1	2	1	1	1	1	1	1	1	1	1	1	1	3	0	2	0	1	2	0	1	1	1	1	0	0	0	1	1	0	0	0	0	0	1	1	1	2
37I7Q	0	1	1	0	1	1	2	0	0	2	1	1	2	1	0	1	1	1	1	1	1	1	1	1	3	1	1	1	1	0	1	1	1	1	0	1	0	0	1	1	0	0	0	0	1	1	1	1	1
37I7R	2	4	2	4	6	4	4	2	3	8	4	4	4	2	1	4	4	2	3	2	2	3	4	4	14	3	3	5	2	3	3	4	3	2	2	5	0	0	1	1	0	0	0	0	1	4	2	2	3
37I7S	1	1	2	1	2	1	1	1	1	2	2	1	0	1	1	4	1	1	1	1	1	1	1	1	4	1	1	4	1	2	1	1	1	1	1	4	0	1	0	0	0	0	1	0	2	1	1	1	1
37I7T	1	1	1	1	1	1	2	1	1	2	1	1	1	1	1	1	1	1	1	1	1	0	1	1	1	1	1	2	1	4	1	1	1	1	1	1	1	1	1	1	1	1	1	0	1	1	2	1	1
37I7U	3	3	1	3	7	3	6	3	3	8	5	7	7	3	4	4	3	3	4	3	3	2	3	4	10	2	5	3	3	7	3	3	4	1	3	8	0	0	3	3	0	0	0	0	2	3	4	3	5
37I7V	2	2	1	3	4	2	4	2	3	5	4	2	14	2	1	5	2	2	2	1	2	1	3	6	10	2	4	5	2	35	2	3	3	2	1	5	0	0	3	3	0	0	0	0	1	3	2	1	2
37I7W	1	4	5	1	1	1	2	3	2	4	0	3	2	2	2	1	2	3	2	2	2	3	2	2	7	2	2	1	2	3	2	1	2	1	2	2	0	0	2	1	0	0	0	0	4	1	0	2	2
37I7X	3	3	2	2	3	3	3	3	2	8	3	3	5	3	2	2	3	3	3	3	2	3	3	3	9	3	3	4	3	9	3	2	3	2	2	4	0	0	3	2	0	0	0	0	2	2	3	3	3
37I7Y	2	2	3	2	5	10	5	2	3	8	4	3	4	2	2	3	1	2	2	2	2	2	3	5	8	2	6	5	2	4	2	2	3	3	2	7	1	1	2	4	1	1	1	1	6	1	1	3	5
37I7Z	1	0	1	5	4	4	2	1	0	0	2	2	8	0	0	0	0	0	0	0	0	0	0	0	0	0	0	0	0	3	0	4	1	1	1	2	0	0	1	8	0	0	0	0	0	2	1	1	1
37I80	2	2	1	2	4	2	3	2	2	4	3	2	4	3	3	2	2	4	4	3	3	2	2	2	6	2	2	2	3	4	2	2	2	1	3	6	0	1	4	6	0	0	1	3	4	2	2	1	1
37I81	2	1	0	2	1	1	3	2	1	6	2	2	3	2	2	1	1	2	1	2	2	2	1	2	3	1	1	2	2	1	2	3	1	2	1	1	0	1	3	2	1	1	1	1	1	0	1	2	3
37I82	3	4	4	2	2	2	2	5	1	9	3	1	2	1	1	2	1	1	1	1	1	1	2	1	4	1	2	2	1	1	1	1	1	1	3	2	0	0	0	0	0	0	0	0	0	2	7	2	2
37I83	1	2	1	1	2	1	4	1	1	4	2	2	2	2	1	1	1	1	1	1	1	1	1	1	3	1	1	2	1	1	1	2	1	1	1	3	0	1	2	1	0	0	1	0	1	1	2	2	4
37I84	1	2	1	1	2	1	2	1	2	2	2	1	2	2	2	3	2	1	2	2	2	2	1	1	7	2	2	3	2	1	2	1	1	1	1	2	0	0	1	3	0	0	0	0	0	2	2	1	2
37I85	1	1	1	1	1	1	1	1	1	2	1	1	1	1	1	1	0	1	1	1	1	1	1	1	4	1	1	1	1	1	1	1	1	1	1	2	1	1	1	1	1	1	1	1	1	1	1	1	2
37I86	2	3	1	2	2	2	2	1	3	2	2	1	2	1	1	1	3	1	1	1	1	1	1	1	14	3	2	3	1	3	2	4	1	1	2	2	1	1	2	4	0	2	3	0	0	1	2	1	1
37I87	1	2	4	1	1	1	1	1	2	7	2	1	2	5	2	1	1	4	4	2	4	4	3	2	3	2	3	1	4	2	2	1	2	8	1	2	0	0	0	0	0	0	0	0	0	1	1	1	2
37I88	2	2	2	2	2	3	3	2	2	4	2	2	4	1	2	2	2	2	2	2	1	1	2	2	6	1	2	2	1	2	2	2	1	2	2	4	1	1	2	2	1	1	1	1	2	2	2	2	4
37I89	3	3	4	2	9	8	5	3	3	8	5	3	4	5	4	7	1	5	3	5	6	5	5	4	10	3	8	9	5	4	5	3	3	3	4	5	1	1	3	5	1	1	1	1	3	3	3	3	6
37I8A	1	2	1	1	1	2	2	1	1	3	2	1	1	1	1	2	1	1	1	1	1	1	2	2	3	1	2	1	1	1	1	1	1	2	1	1	1	1	0	1	1	1	1	1	2	1	2	1	2
37I8B	1	1	1	1	1	1	1	1	0	2	1	1	1	1	1	1	1	1	1	1	1	1	1	1	4	1	1	1	1	1	1	1	1	1	1	1	0	0	1	1	0	0	0	0	2	1	2	1	1
37I8C	1	1	1	1	2	1	2	1	1	0	1	1	2	2	0	1	1	1	1	2	1	1	1	1	4	1	2	3	2	2	1	1	1	1	1	1	0	0	2	1	0	0	0	0	0	1	2	1	1
37I8D	2	1	1	2	1	1	2	1	1	3	2	1	2	1	1	1	1	1	1	1	1	1	1	1	7	0	1	2	2	1	1	1	1	1	2	1	0	0	0	1	0	0	0	0	0	2	1	1	1
37I8E	1	2	1	1	2	1	1	1	1	3	3	1	2	1	1	2	1	1	1	1	1	2	1	1	4	0	1	1	1	1	1	1	1	1	1	3	1	1	1	1	1	1	0	0	2	1	2	1	2
37I8F	1	1	1	1	1	1	1	1	1	2	1	1	2	1	0	1	1	1	1	1	1	1	1	2	3	1	1	1	1	3	1	1	1	1	1	1	1	1	1	1	1	1	1	1	1	1	1	1	2
37I8G	2	1	2	1	1	2	2	4	1	12	1	1	6	1	1	1	1	1	1	1	1	1	1	1	7	1	1	2	1	3	2	2	1	1	1	2	1	2	2	2	1	1	1	1	2	1	2	1	2
37I8H	2	1	2	1	5	3	3	2	1	2	2	2	4	1	1	1	1	1	1	1	1	2	1	1	3	0	2	2	1	2	1	1	2	1	1	4	0	1	1	1	0	0	0	0	2	2	2	2	3
37I8I	1	1	1	1	1	1	1	1	1	2	1	1	2	1	1	1	1	1	1	1	1	1	1	2	3	1	2	2	1	1	1	1	1	1	1	2	2	1	1	1	1	1	1	1	1	1	1	1	2
37I8J	5	6	3	6	16	5	6	5	4	14	11	4	13	8	6	14	6	7	4	7	8	7	5	4	15	3	14	23	7	8	7	6	4	4	6	9	1	1	8	15	1	2	2	1	8	4	5	6	9
37I8K	1	1	1	1	1	1	2	1	1	2	1	1	2	1	1	1	1	1	1	1	1	1	1	1	3	1	1	1	1	1	1	1	1	1	1	2	1	1	1	1	1	1	0	1	1	1	1	1	1
37I8M	2	2	2	2	3	3	3	2	2	8	3	2	7	2	2	2	1	2	2	2	2	2	2	2	7	2	2	3	2	3	2	2	2	2	2	2	0	1	2	1	0	1	1	1	2	2	1	2	2
37I8N	1	2	1	1	1	1	2	1	1	5	1	1	2	2	2	2	2	2	2	2	2	2	2	2	6	2	2	4	2	1	2	1	1	1	1	3	0	0	2	2	0	0	0	0	4	1	1	2	4
37I8P	1	1	1	1	2	1	1	1	1	2	0	1	3	1	1	2	1	1	1	1	1	0	1	1	3	1	2	1	1	1	1	1	2	1	1	2	0	0	1	2	0	0	0	0	0	1	1	1	2
37I8Q	1	1	1	1	1	1	1	1	1	2	1	1	2	1	1	1	1	1	1	1	1	1	1	1	3	1	2	1	1	1	1	1	1	1	1	0	0	0	1	1	0	0	0	0	1	1	1	1	2
37I8R	1	1	1	1	1	1	1	2	1	5	1	1	2	1	1	1	1	1	1	1	1	1	2	1	4	0	1	1	1	1	1	1	0	1	1	2	0	1	2	1	1	1	1	1	1	1	1	1	1
37I8S	1	1	1	1	1	1	1	1	1	2	1	1	2	1	1	1	1	1	1	1	1	0	1	1	3	1	1	2	1	3	1	1	1	1	2	2	1	1	1	2	1	1	1	1	1	1	1	1	1
37I8T	1	3	1	3	4	1	2	1	1	4	1	2	5	3	2	3	2	2	2	3	4	2	1	3	7	1	6	2	4	1	3	3	1	1	1	4	0	0	2	2	0	0	0	0	0	1	1	1	3
37I8U	2	1	1	1	1	1	1	0	1	2	1	1	2	0	0	1	0	1	1	1	1	1	1	1	3	1	1	1	1	2	1	1	1	1	1	2	1	1	1	1	1	1	1	1	1	1	0	1	2
37I8V	1	3	1	1	1	1	1	1	4	7	1	1	0	3	2	2	3	4	3	3	3	2	3	3	14	3	6	4	3	1	3	1	4	1	0	3	0	0	0	1	0	0	0	0	3	1	1	2	3
37I8W	1	1	1	1	1	3	2	1	1	2	2	1	1	1	0	1	1	1	1	1	1	1	1	1	1	1	1	1	1	1	1	1	1	1	1	4	0	1	1	1	0	1	1	0	1	1	1	1	2
37I8X	1	3	2	1	3	2	2	3	3	10	4	3	0	2	4	1	3	3	2	2	3	3	3	3	26	3	3	5	2	4	3	1	1	2	1	4	0	0	1	2	0	0	1	0	3	1	1	1	2
37I8Y	1	2	1	1	13	1	2	1	2	9	2	1	2	2	2	2	1	2	2	2	2	2	2	2	10	2	2	4	2	1	2	1	1	1	1	2	1	1	2	2	1	2	2	1	0	1	1	1	3
37I8Z	0	0	5	1	7	1	4	1	0	0	9	6	7	0	0	0	0	0	0	0	0	0	0	0	0	0	0	1	0	10	0	4	2	0	3	0	0	0	4	3	0	0	0	0	0	9	4	5	4
37I90	2	3	1	1	3	2	2	2	3	8	3	2	4	4	3	4	2	4	3	4	3	4	4	4	11	4	6	3	4	2	3	1	2	2	2	3	0	1	4	2	1	1	1	1	2	2	3	1	1
37I91	1	1	1	2	2	2	2	2	1	3	2	2	3	1	1	2	1	1	1	1	1	1	1	1	5	1	5	1	1	1	1	2	0	1	2	1	1	1	1	2	1	1	2	1	1	2	3	1	2
37I92	1	2	1	1	1	2	2	1	1	4	1	1	2	1	1	3	1	1	0	1	1	1	2	2	1	1	5	2	0	1	1	1	1	1	1	1	0	0	1	1	0	0	0	0	5	1	1	1	1
37I93	2	1	3	1	4	2	4	2	1	4	4	2	7	1	1	2	1	1	1	1	1	1	1	2	3	2	1	3	1	1	1	1	2	1	1	5	0	0	3	3	0	0	0	0	2	2	1	2	4
37I94	1	2	2	1	2	1	2	1	2	9	2	1	2	2	2	2	3	2	2	2	3	2	3	3	8	1	2	1	2	2	2	1	1	1	1	1	1	1	1	1	1	1	1	1	1	1	1	1	2
37I95	5	1	5	9	2	2	15	6	5	2	14	6	8	4	4	7	2	4	4	4	4	5	3	2	9	3	0	5	4	8	4	0	1	3	7	1	0	0	3	3	0	0	0	0	0	2	3	11	12
37I96	1	1	0	1	1	1	1	1	1	2	2	0	2	1	1	1	1	1	1	1	1	1	1	1	2	0	1	1	1	1	1	1	1	1	1	0	0	0	1	1	1	0	0	0	1	2	1	1	1
37I97	1	5	1	1	1	1	1	1	5	4	1	1	2	1	2	1	3	2	2	1	2	3	2	2	5	2	2	1	2	1	1	1	0	1	1	3	0	0	1	1	0	0	0	0	0	1	1	1	1
37I98	1	1	5	1	2	1	1	1	3	4	3	1	2	1	1	1	1	1	1	1	1	1	1	1	7	1	1	1	1	1	1	1	1	1	2	3	1	1	2	1	1	1	1	1	1	1	1	1	2
37I99	1	1	1	1	1	1	2	1	1	3	1	1	2	1	0	1	1	1	0	0	1	1	1	1	4	1	3	1	0	1	0	1	1	1	1	2	0	0	0	0	0	0	0	0	1	1	1	1	1
37I9A	1	2	2	1	1	2	2	1	2	5	1	1	2	3	3	2	1	3	3	3	3	3	2	2	7	2	1	3	3	1	2	1	1	1	1	1	0	0	1	1	0	0	0	0	4	1	1	1	1
37I9B	1	1	1	2	2	1	2	1	1	5	1	1	2	1	1	1	1	1	1	1	1	1	1	1	2	0	1	2	1	1	1	1	1	1	0	2	0	0	0	0	0	0	0	0	0	1	1	1	1
37I9C	1	2	1	1	2	1	2	1	0	2	1	1	0	1	1	2	2	1	0	1	1	1	1	1	1	1	1	2	1	2	1	1	1	1	1	6	0	0	0	0	0	0	0	0	0	0	0	1	2
37I9D	1	1	2	1	1	1	1	1	1	2	2	0	2	1	2	1	1	1	1	1	1	1	1	1	2	1	4	0	1	2	1	1	3	1	1	2	0	0	1	1	0	0	0	0	0	1	1	1	2
37I9E	1	1	1	1	1	1	1	1	1	2	1	1	2	1	0	1	1	1	1	1	1	1	1	1	5	1	1	1	1	1	1	1	1	1	1	1	0	0	1	1	0	0	0	0	1	1	1	1	1
37I9F	2	1	2	2	3	2	3	2	0	2	3	2	4	1	1	2	0	1	1	1	1	1	1	1	3	1	2	3	1	3	1	2	2	1	1	3	1	0	2	3	1	0	0	0	4	2	2	2	3
37I9G	1	1	1	1	1	1	1	1	1	2	1	1	2	1	0	1	1	1	1	0	1	1	1	1	4	1	1	1	1	1	0	1	1	1	1	1	1	0	1	1	1	1	1	0	1	1	0	1	1
37I9H	1	1	1	1	1	1	1	1	1	2	1	1	1	1	1	1	1	1	1	1	1	1	1	1	4	2	1	1	1	2	1	1	1	1	1	1	0	0	3	1	0	0	0	0	0	1	5	1	2
37I9I	1	1	1	1	1	1	1	1	0	2	1	1	0	1	0	1	1	1	1	1	1	0	1	1	5	1	1	1	1	1	0	2	1	1	1	1	0	0	1	1	0	0	0	0	0	1	2	1	2
37I9J	1	1	1	1	1	1	1	1	1	3	1	0	1	1	1	1	1	1	1	1	1	1	1	2	3	1	1	2	1	1	1	1	1	1	1	2	0	1	1	1	1	1	0	0	1	1	2	1	1
37I9K	2	1	2	2	4	2	4	3	4	7	5	3	2	2	1	4	1	2	3	2	2	2	3	2	7	3	2	4	2	2	2	2	1	1	1	4	0	2	3	3	1	3	3	2	4	2	2	6	4
37I9M	1	1	1	1	1	1	1	1	1	2	1	2	2	1	1	1	1	1	1	1	1	1	1	1	3	1	1	1	1	2	1	1	1	0	2	1	0	0	1	1	0	0	0	0	0	1	1	1	1
37I9N	1	1	2	1	1	1	1	0	1	2	0	1	0	1	1	1	1	1	1	1	3	1	1	1	3	1	2	2	1	1	1	1	1	0	0	2	0	0	1	1	0	0	0	0	0	1	1	0	1
37I9P	1	2	1	1	1	1	1	1	1	2	1	1	2	2	2	3	0	2	2	2	2	3	1	1	5	2	1	4	2	1	2	1	1	1	1	2	0	0	2	2	0	0	0	0	0	1	1	2	3
37I9Q	1	1	1	1	1	1	2	1	2	5	1	1	1	1	1	1	1	1	1	1	1	1	1	1	4	1	1	1	1	1	1	1	1	1	1	1	0	0	1	1	0	0	0	0	1	1	1	1	2
37I9R	1	1	1	1	1	1	1	1	0	4	1	1	1	0	1	2	1	1	1	0	1	1	1	1	4	1	1	1	1	1	1	1	1	1	1	2	0	0	1	1	0	0	0	0	1	1	1	1	2
37I9S	1	2	3	1	1	1	1	1	2	4	1	1	2	2	2	1	1	1	1	2	1	0	1	1	10	2	1	3	2	1	2	1	2	1	2	1	0	1	3	1	0	1	1	1	1	1	1	1	2
37I9T	2	1	1	1	3	3	3	2	1	5	2	1	2	1	1	3	1	1	1	1	1	1	1	1	6	2	2	2	1	1	2	1	2	1	2	3	1	1	1	2	1	1	1	1	1	1	2	1	1
37I9U	3	4	3	3	5	4	5	4	4	10	5	3	4	4	4	7	4	4	4	4	4	3	4	5	17	5	10	9	4	4	4	3	4	2	3	6	1	0	3	3	1	0	1	1	2	3	4	3	4
37I9V	2	2	2	2	4	2	3	2	2	6	2	2	3	2	2	2	2	2	2	2	5	2	2	2	9	2	2	3	2	2	1	2	2	3	2	6	2	1	2	2	2	1	2	1	2	2	2	2	6
37I9W	3	1	1	1	1	1	1	1	1	3	2	1	2	1	1	1	1	1	1	1	2	1	1	1	3	1	1	1	1	1	1	1	2	1	1	1	0	0	1	1	0	0	0	0	1	1	1	1	2
37I9X	1	1	1	1	1	1	2	1	1	2	1	1	4	1	1	2	1	1	0	1	1	1	1	1	4	0	0	2	1	1	0	1	1	1	1	4	0	0	2	0	0	0	0	0	1	2	1	1	1
37I9Y	1	1	1	1	1	1	2	1	1	2	1	1	2	1	1	1	1	2	1	1	1	2	1	2	3	1	1	1	2	1	1	1	1	1	1	5	2	1	1	1	1	1	1	1	1	1	1	1	1
37I9Z	1	0	1	1	0	1	1	1	0	0	2	1	2	0	0	0	0	0	0	0	0	0	0	0	0	0	0	0	0	1	0	1	1	1	0	1	0	0	0	0	0	0	0	0	0	1	1	1	2
37IA0	1	1	1	1	2	1	1	1	1	3	1	1	1	1	1	1	1	1	3	1	1	1	1	1	3	1	1	1	1	1	1	1	1	1	2	2	0	0	0	2	0	0	0	0	0	1	1	0	0
37IA1	1	0	2	1	1	1	1	1	0	0	1	1	2	0	0	1	0	1	1	0	1	1	1	0	0	0	0	1	0	1	0	2	0	1	1	1	0	0	1	1	0	0	0	0	2	1	1	1	1
37IA2	1	2	7	1	6	1	2	1	1	2	2	1	2	1	1	2	1	1	1	1	1	1	1	1	3	1	2	2	1	2	1	1	3	1	1	2	1	1	2	2	1	1	1	0	1	7	1	1	1
37IA3	1	1	1	1	1	1	2	1	1	2	2	2	5	0	1	2	1	1	1	1	1	1	2	1	3	1	1	2	1	1	1	1	1	1	2	2	0	0	1	2	0	0	0	0	4	1	1	1	2
37IA4	1	1	1	1	1	1	1	1	1	7	2	1	2	1	1	1	1	1	1	1	1	1	1	1	4	1	1	1	1	1	1	1	2	1	1	1	0	0	1	1	0	0	0	0	0	2	1	1	1
37IA5	2	1	1	1	1	1	1	2	1	4	3	1	3	1	2	1	1	3	1	1	1	1	1	1	3	1	1	1	1	1	1	1	1	1	1	1	1	0	1	2	1	1	1	1	0	1	1	1	1
37IA6	1	1	1	1	1	1	1	2	1	6	2	1	1	2	1	1	1	1	1	2	1	2	1	1	4	0	1	1	2	1	1	1	1	1	1	1	1	1	1	1	1	0	1	1	1	1	1	1	2
37IA7	3	4	1	1	2	1	1	2	4	12	2	1	2	0	2	0	3	5	5	2	1	3	5	5	9	5	6	0	1	2	2	1	2	1	1	3	0	0	2	2	0	0	0	0	0	2	2	1	1
37IA8	1	1	2	1	2	2	2	1	1	2	1	1	1	1	1	1	1	1	1	1	1	1	1	1	4	1	1	1	1	1	1	1	1	1	1	4	1	1	2	3	1	1	2	1	1	1	1	1	1
37IA9	4	4	6	4	9	7	7	3	5	11	7	4	14	4	3	6	5	5	4	5	4	4	4	4	23	7	7	10	4	7	4	4	4	3	4	11	1	3	10	9	1	2	3	1	5	4	7	6	11
37IAA	5	9	8	5	13	13	16	5	8	17	10	7	8	7	8	12	7	8	9	8	8	7	8	8	38	9	17	18	7	6	7	6	7	11	5	9	2	2	5	14	1	2	2	2	11	8	8	5	7
37IAB	1	1	1	1	1	1	3	1	1	2	1	1	2	1	1	1	1	1	1	1	1	1	1	0	3	1	1	1	1	1	1	1	1	1	1	2	1	1	1	1	1	1	1	1	1	1	1	1	1
37IAC	1	1	1	1	1	4	2	1	2	3	3	1	2	1	1	1	2	1	1	1	1	1	1	1	6	1	4	1	1	1	1	1	1	1	1	1	0	0	1	1	1	1	1	0	2	1	1	1	2
37IAD	1	1	1	1	1	1	1	1	1	2	1	1	2	1	1	1	1	0	1	1	1	0	2	2	3	0	1	1	1	1	1	1	0	4	1	0	0	0	1	1	0	0	0	0	0	1	2	1	2
37IAE	1	2	1	1	2	1	2	1	1	5	2	1	4	2	2	1	2	1	2	2	2	2	2	2	6	2	3	2	2	1	2	1	1	1	0	2	0	1	1	1	1	1	1	1	2	1	1	1	1
37IAF	1	1	2	1	2	1	2	1	0	2	2	1	2	1	1	2	1	1	1	1	1	0	1	1	2	1	2	3	1	1	1	1	0	1	1	1	0	0	1	2	0	0	0	0	0	1	3	1	2
37IAG	1	1	1	1	2	1	2	1	2	2	2	1	3	1	1	1	1	1	1	1	1	1	1	1	5	2	1	2	1	3	1	1	1	2	1	1	1	2	1	2	1	1	1	1	2	1	1	1	1
37IAH	1	1	2	1	1	0	1	2	1	3	2	1	2	1	1	1	1	1	1	1	1	1	1	2	5	0	3	1	1	1	2	1	1	1	1	2	1	1	1	1	1	1	1	1	11	1	3	1	1
37IAI	1	1	1	1	1	1	2	1	1	4	1	1	2	1	1	1	1	1	1	1	1	1	1	1	4	2	1	1	1	1	1	1	1	2	1	2	1	1	2	1	1	1	1	1	1	1	1	1	1
37IAJ	1	1	2	1	2	1	2	1	2	5	2	1	2	1	1	2	2	1	1	1	1	1	1	1	5	2	1	2	1	1	3	1	2	1	1	1	0	0	1	2	0	0	0	0	1	1	1	1	1
37IAK	1	1	1	1	1	3	1	1	1	3	1	1	1	1	1	1	1	1	1	1	1	1	1	1	3	0	3	1	1	1	1	1	1	1	1	1	0	0	1	1	0	0	0	0	0	1	1	1	2
37IAM	4	5	2	4	6	3	5	5	4	10	5	3	5	6	5	4	5	6	5	7	5	6	4	6	15	5	6	9	5	3	5	4	4	2	2	6	1	1	5	7	1	1	1	1	3	3	3	3	6
37IAN	1	1	1	1	1	1	2	1	1	4	1	1	2	1	1	1	1	1	1	1	1	1	1	2	4	0	1	1	1	1	1	1	1	1	1	2	1	0	1	1	1	0	1	0	3	1	1	1	1
37IAP	3	4	2	2	4	4	5	3	5	11	9	3	4	4	4	4	3	4	4	4	4	4	4	4	14	4	5	7	4	3	4	2	3	2	2	3	1	1	3	4	1	1	1	1	4	2	2	2	2
37IAQ	2	0	3	2	6	2	5	2	0	0	3	2	3	0	0	2	0	0	0	0	0	0	0	0	0	0	0	2	0	2	0	2	2	1	1	3	0	0	2	3	0	0	0	0	0	2	2	4	7
37IAR	2	1	2	2	2	3	4	2	1	2	3	2	4	1	0	2	1	1	1	1	1	1	1	1	2	0	1	2	1	2	1	2	2	2	1	4	0	0	0	0	0	0	0	0	5	2	0	1	1
37IAS	1	0	1	1	4	1	2	1	0	0	2	1	4	0	0	0	0	0	0	0	0	0	0	0	0	0	0	0	0	1	0	1	0	1	1	2	0	0	0	0	0	0	0	0	0	1	0	1	3
37IAT	1	2	1	1	2	1	2	1	1	5	2	1	2	3	2	1	1	3	2	3	2	3	2	2	6	1	4	2	3	1	1	1	1	1	1	5	0	0	1	3	0	0	0	0	1	1	3	1	1
37IAU	1	1	1	1	1	1	1	1	1	3	2	2	2	1	1	1	1	1	1	1	1	2	1	1	3	1	1	3	1	1	1	1	1	1	1	2	1	1	1	2	0	1	1	1	2	1	1	1	3
37IAV	1	1	1	1	1	1	2	1	0	2	2	1	2	1	1	2	1	1	1	1	1	1	1	1	8	1	2	1	1	1	1	1	1	1	1	2	1	1	1	1	1	1	1	1	2	1	1	1	2
37IAW	1	1	1	1	1	1	1	3	0	2	1	1	2	1	1	1	1	1	1	1	1	1	1	1	3	1	1	1	1	1	0	1	1	1	1	0	0	0	1	1	0	0	0	0	0	1	1	1	1
37IAX	1	1	1	1	2	1	3	1	3	2	2	1	2	1	2	2	0	1	1	2	1	1	1	1	7	5	2	2	3	1	1	1	1	1	1	1	0	1	1	1	0	0	0	0	2	1	1	1	2
37IAY	1	1	2	1	2	1	4	1	1	2	2	2	1	1	1	4	1	1	1	1	1	1	1	1	4	1	2	10	1	2	1	1	0	1	1	2	0	0	3	5	0	0	0	0	2	1	4	1	1
37IAZ	1	4	1	1	2	1	3	1	4	8	1	1	2	3	4	2	4	3	0	3	4	4	4	4	7	3	5	3	4	1	4	1	1	1	1	1	0	0	1	1	0	0	0	0	0	1	1	1	1
37IB0	1	1	1	1	2	1	1	1	1	2	1	1	0	1	0	1	1	1	1	1	1	1	1	1	3	1	2	1	1	1	1	1	1	3	0	1	0	0	1	1	0	0	0	0	0	1	1	1	1
37IB1	1	3	2	1	2	1	2	1	2	8	2	1	2	4	4	3	3	4	4	4	5	5	4	4	9	3	6	4	4	6	3	1	1	1	1	1	2	1	1	2	0	2	1	1	1	1	1	1	2
37IB2	1	1	1	1	2	3	2	1	0	2	2	1	3	1	1	4	1	1	1	1	1	0	1	1	3	2	2	2	1	1	1	1	1	1	1	2	1	1	2	2	1	1	1	0	3	1	2	1	1
37IB3	1	1	1	1	1	1	1	1	1	2	1	1	3	1	1	1	1	1	1	1	1	1	1	1	3	1	2	1	1	1	1	1	1	1	1	1	0	1	1	1	0	0	1	0	1	1	1	1	2
37IB4	0	2	0	1	0	0	0	0	2	5	0	0	0	2	2	2	0	2	2	2	2	2	1	2	6	2	4	3	2	1	2	1	0	0	0	0	0	0	1	1	0	0	0	0	0	0	0	0	0
37IB5	1	1	1	1	2	1	2	1	1	2	2	1	4	1	1	2	1	1	2	1	1	1	1	2	3	1	1	1	1	1	1	1	1	1	2	2	0	1	1	1	1	1	1	1	2	1	1	2	4
37IB6	3	2	2	4	3	2	3	3	2	5	2	2	4	2	2	3	2	2	2	2	2	1	2	2	7	2	2	5	2	2	2	2	2	2	2	2	0	0	2	2	0	0	0	0	1	2	2	2	3
37IB7	1	1	1	1	1	1	3	1	0	2	1	1	2	1	1	1	1	1	0	1	1	1	1	1	1	0	1	2	1	1	1	1	1	1	1	2	1	1	1	1	1	1	1	1	1	1	1	1	1
37IB8	1	2	1	3	5	1	2	1	2	6	2	1	2	1	0	5	2	1	1	1	1	1	2	2	6	1	3	6	1	1	1	2	3	2	2	5	1	1	1	2	1	1	1	1	2	1	2	3	2
37IB9	1	1	1	1	1	2	1	1	1	4	1	1	2	1	0	2	0	1	0	1	0	1	2	1	4	2	1	2	1	2	2	1	0	1	0	0	0	1	1	2	1	1	0	1	1	1	0	1	1
37IBA	1	2	1	1	1	1	2	1	2	4	2	1	0	2	1	1	2	2	2	2	2	1	2	2	6	0	3	2	2	1	1	1	1	1	0	2	0	0	0	0	0	0	0	0	0	1	1	1	2
37IBB	7	4	24	8	4	10	23	7	8	25	9	8	1	5	4	3	2	4	2	4	4	3	5	5	13	5	3	1	3	11	5	10	7	9	3	12	0	2	3	2	1	0	0	0	2	6	5	3	5
37IBC	0	0	1	0	1	1	0	0	1	0	2	0	3	2	1	1	1	2	2	2	2	2	0	0	3	1	0	1	2	1	2	0	0	0	0	0	0	0	1	1	0	0	0	0	0	1	1	0	0
37IBD	1	4	1	1	3	1	2	1	4	9	2	1	1	7	6	3	4	6	5	7	5	6	5	6	7	4	7	2	4	1	5	1	1	1	1	2	0	0	1	2	0	0	0	0	0	1	1	2	1
37IBE	2	2	2	2	2	2	3	2	2	4	2	2	3	2	2	2	2	2	2	2	2	2	2	2	6	2	2	2	2	3	2	2	2	2	2	3	0	0	2	2	0	0	0	0	1	2	2	2	2
37IBF	1	0	1	1	0	1	1	1	0	0	0	0	3	0	0	1	0	0	0	0	0	0	0	0	0	0	0	1	0	1	0	1	1	0	0	1	0	0	1	1	0	0	0	0	0	0	1	1	2
37IBG	2	4	3	2	3	2	6	2	3	7	3	2	4	5	3	3	3	4	3	4	3	5	3	2	11	3	3	3	4	2	3	2	2	2	3	4	1	1	1	2	1	1	1	1	2	1	2	2	3
37IBH	1	2	3	1	1	3	2	1	2	4	1	1	2	3	2	1	1	3	3	3	2	2	1	2	5	3	2	1	2	1	2	1	1	3	1	1	1	1	1	1	1	1	1	1	3	1	1	1	2
37IBI	4	5	5	5	10	3	7	4	4	11	5	2	11	4	4	7	3	5	5	4	4	5	5	5	11	4	8	13	4	3	4	4	4	2	2	9	0	0	6	8	0	0	0	0	6	4	5	3	7
37IBJ	1	0	1	1	0	2	0	1	0	0	0	0	0	0	0	0	0	0	0	0	0	0	0	0	0	0	0	0	0	0	0	1	1	1	0	1	0	0	0	1	0	0	0	0	0	0	1	1	1
37IBK	1	0	0	1	2	1	2	1	0	0	1	1	0	0	0	0	0	0	0	0	0	0	0	0	0	0	0	0	0	0	0	1	1	0	1	3	0	0	1	2	0	0	0	0	0	1	1	1	1
37IBM	1	1	1	1	1	1	1	1	1	2	1	1	2	1	1	2	0	2	1	2	1	1	1	1	5	1	1	1	1	1	1	1	1	1	1	1	1	1	1	1	1	2	1	1	1	1	1	1	1
37IBN	3	1	4	1	2	1	2	3	2	7	1	1	2	2	2	1	1	3	1	3	2	3	2	1	3	1	1	1	3	1	4	1	1	1	1	5	1	1	1	1	1	1	1	1	1	2	1	1	1
37IBP	0	0	0	0	0	0	0	0	0	0	0	0	0	0	0	0	0	0	0	0	0	0	0	0	0	0	0	0	0	0	0	0	0	0	0	0	0	1	0	0	0	1	1	1	1	0	0	0	0
37IBQ	1	0	0	1	1	2	2	1	0	0	1	1	3	0	0	0	0	0	0	0	0	0	0	0	0	0	0	0	0	2	0	1	2	0	1	2	0	0	2	3	0	0	0	0	0	1	5	1	2
37IBR	1	3	1	2	3	2	2	2	2	4	2	2	2	2	1	1	2	2	3	2	2	2	2	2	7	1	2	5	2	3	3	2	3	1	2	3	1	1	1	1	1	1	1	0	2	2	1	1	1
37IBS	1	1	1	1	2	1	2	1	1	2	1	1	2	1	1	2	1	1	1	1	1	1	1	1	4	2	1	3	1	1	1	1	1	1	1	2	0	0	1	2	0	0	1	0	2	1	2	1	1
37IBT	1	1	1	1	1	1	1	1	1	3	1	1	2	1	1	1	1	1	1	1	1	1	1	1	3	1	1	1	1	0	1	1	1	1	1	1	1	1	1	1	1	0	0	0	0	1	1	1	2
37IBU	2	1	1	2	2	2	2	2	1	5	3	2	2	2	1	2	1	2	2	2	3	2	2	3	3	1	5	2	2	2	2	2	3	1	1	3	1	1	2	3	1	0	0	1	2	2	2	1	2
37IBV	1	1	1	1	1	1	2	1	1	3	1	1	2	1	1	2	1	1	1	1	1	1	1	1	4	1	1	1	1	1	1	1	1	2	2	1	0	0	1	2	0	0	0	0	2	1	1	1	2
37IBW	1	1	1	1	1	1	1	1	1	2	2	1	2	1	1	1	1	1	1	1	1	1	1	1	3	2	1	1	1	3	1	1	1	1	1	2	0	1	1	1	1	0	1	1	2	1	1	1	2
37IBX	1	2	4	1	4	1	2	1	1	2	1	3	4	1	1	2	1	1	1	1	2	1	1	2	3	1	2	3	1	1	0	1	1	1	2	2	0	0	1	1	0	0	0	0	0	1	1	1	0
37IBY	4	2	3	1	4	2	2	5	2	5	2	1	6	3	3	2	2	3	3	3	3	3	2	3	7	2	2	2	2	4	3	1	1	0	1	6	0	1	2	1	1	1	1	1	3	2	1	2	4
37IBZ	1	8	5	0	3	1	6	1	17	28	4	4	2	17	17	3	7	9	11	11	7	7	10	6	29	14	3	5	14	25	14	0	0	14	0	1	0	0	0	1	0	0	0	0	0	1	1	2	2
37IC0	1	1	2	1	1	1	2	1	4	2	1	1	2	1	1	2	1	1	1	1	1	1	2	3	10	3	1	1	1	1	1	1	0	1	2	2	0	0	1	1	0	0	0	0	1	1	1	1	1
37IC1	1	1	1	1	1	1	2	1	1	4	1	1	2	1	0	1	1	1	1	1	1	1	1	1	3	1	3	1	1	1	1	1	1	1	1	2	0	0	1	1	0	0	0	0	1	1	2	1	1
37IC2	1	4	3	1	3	1	2	1	13	2	2	2	10	4	4	3	2	4	3	4	4	3	1	3	23	9	2	4	4	2	4	1	1	1	2	3	0	0	1	3	0	0	0	0	0	2	3	2	3
37IC3	1	2	1	1	2	1	2	1	0	5	2	1	4	2	3	0	1	2	1	3	2	2	2	2	2	1	2	5	2	2	2	1	1	1	1	1	0	0	2	3	0	0	0	0	0	1	1	2	4
37IC4	1	2	1	1	2	1	2	1	1	5	2	2	2	2	2	2	3	2	2	2	2	2	2	2	2	2	2	3	3	2	2	0	1	1	1	4	0	0	3	3	0	0	0	0	3	1	2	2	4
37IC5	1	1	1	1	1	1	1	1	1	3	1	1	2	1	1	1	1	1	1	1	1	1	1	2	3	1	2	1	1	1	1	1	2	1	1	2	0	0	1	1	0	0	0	0	1	1	1	1	3
37IC6	1	2	0	1	2	1	2	1	1	2	0	1	2	2	1	1	0	1	1	1	1	0	1	2	2	1	1	1	1	2	1	1	2	0	0	2	0	0	0	0	0	0	0	0	0	1	0	1	2
37IC7	1	1	1	1	2	1	1	1	2	4	2	1	2	1	1	1	2	0	1	1	1	0	2	2	6	2	2	3	0	1	1	1	1	1	1	2	0	0	1	1	0	0	0	0	0	1	1	2	0
37IC8	3	4	2	2	4	2	3	3	9	9	4	2	7	3	3	4	5	3	3	3	3	3	4	3	24	6	6	8	3	2	4	2	2	3	3	3	1	2	3	4	0	2	1	1	2	2	3	3	4
37IC9	1	3	1	1	2	1	2	1	3	7	1	1	2	3	3	2	3	2	3	3	3	4	3	3	11	2	3	4	3	2	3	1	1	1	1	2	1	1	2	4	0	1	1	1	2	1	1	1	1
37ICA	1	1	1	1	1	2	2	1	1	3	1	1	2	1	1	1	1	1	1	1	1	1	1	1	4	1	1	1	1	1	1	2	1	1	1	1	0	1	1	1	1	1	0	1	2	1	1	1	2
37ICB	1	1	1	1	1	1	2	1	0	2	1	1	2	1	1	1	1	1	1	1	1	1	1	1	4	1	1	1	1	1	1	1	2	1	1	2	1	1	1	2	0	0	1	1	1	1	1	1	2
37ICC	2	2	1	3	2	2	1	2	1	4	3	2	4	2	2	2	2	2	2	2	2	2	2	2	8	1	2	2	2	1	2	1	2	1	1	6	0	2	1	2	1	1	1	1	2	2	1	1	1
37ICD	1	1	1	0	1	1	2	1	1	0	1	1	0	1	1	1	1	1	1	1	1	1	0	0	3	1	0	1	1	2	1	0	0	1	1	0	0	0	1	1	0	0	0	0	0	1	1	0	0
37ICE	1	1	1	1	1	2	1	1	0	2	1	1	3	1	0	3	1	1	1	1	1	0	1	2	3	0	5	2	1	4	1	1	1	1	1	1	1	1	1	1	1	1	1	1	1	1	2	1	3
37ICF	1	1	1	1	2	1	1	1	2	2	1	1	2	1	1	1	2	1	1	1	1	1	1	1	7	1	2	1	1	1	1	1	1	1	1	1	0	0	1	1	0	0	0	0	1	1	2	1	1
37ICG	1	1	1	1	1	2	2	1	1	2	2	1	2	0	0	1	2	1	1	0	1	1	0	7	11	0	2	1	0	3	1	1	2	3	0	1	0	1	1	1	0	0	1	1	1	1	3	1	1
37ICH	2	2	2	2	6	2	3	3	1	5	5	2	5	2	2	2	2	2	1	2	2	2	3	2	1	0	3	5	2	3	2	2	2	3	2	3	1	0	2	3	1	0	1	0	4	2	3	4	5
37ICI	1	1	2	2	1	1	2	1	1	4	1	1	2	1	1	1	1	2	1	2	2	1	1	1	4	2	1	1	2	2	1	2	1	1	1	2	1	1	1	1	1	1	0	0	1	1	1	1	2
37ICJ	1	1	2	1	1	1	6	1	0	3	1	1	2	0	1	1	1	1	1	0	1	1	1	1	3	1	1	2	1	6	1	1	1	1	1	2	0	0	1	1	0	1	0	0	1	1	1	1	2
37ICK	13	10	9	27	31	43	15	3	35	72	17	4	9	30	25	2	6	21	15	30	23	27	24	29	43	20	19	24	36	45	15	0	10	0	5	17	0	0	11	13	0	0	0	0	0	13	5	10	11
37ICM	1	1	1	1	4	1	3	1	1	5	2	1	2	1	1	2	1	1	1	1	1	2	1	1	4	1	3	2	1	1	1	1	1	1	1	1	1	1	3	2	1	1	1	1	3	1	2	1	1
37ICN	2	5	2	1	4	1	3	3	11	11	2	1	3	7	8	1	1	5	3	6	8	5	4	5	7	6	2	2	7	2	2	1	1	1	1	0	1	2	0	0	1	1	1	1	3	1	0	1	1
37ICP	1	1	1	1	1	1	1	1	1	0	1	1	0	1	1	1	1	1	1	1	1	1	1	1	3	1	0	1	1	1	1	1	1	1	1	1	0	0	0	0	0	0	0	0	1	1	1	0	0
37ICQ	0	0	0	1	1	0	1	0	0	0	1	4	0	0	0	0	0	0	0	0	0	0	0	0	0	0	0	0	0	1	0	2	0	0	0	0	0	0	1	1	0	0	0	0	0	1	1	0	1
37ICR	1	1	1	1	2	1	1	1	1	2	1	1	1	1	1	3	1	1	1	1	1	1	1	1	3	1	1	5	1	1	1	1	1	1	1	2	1	1	1	1	1	1	1	1	2	1	1	1	2
37ICS	1	0	1	2	1	1	0	1	0	0	1	1	1	0	0	1	0	0	0	0	0	0	0	0	0	0	0	0	0	0	0	2	1	1	1	2	0	0	1	1	0	0	0	0	0	1	1	1	1
37ICT	1	1	1	1	1	1	1	1	1	3	1	1	2	1	1	3	1	1	1	1	1	1	1	1	3	1	2	1	1	1	1	1	2	1	1	3	1	2	1	1	0	1	1	1	1	1	1	1	1
37ICU	1	0	1	2	1	1	2	1	0	0	1	1	0	1	1	1	1	0	0	1	0	1	0	0	0	0	0	0	1	2	0	2	0	2	1	1	0	0	2	1	0	0	0	0	0	1	1	2	3
37ICV	1	1	1	0	1	1	2	1	1	3	1	1	3	1	1	2	1	1	1	1	1	1	1	1	3	1	1	2	1	1	1	1	1	3	1	1	0	0	1	2	0	0	0	0	3	1	0	1	1
37ICW	2	1	1	1	4	4	2	2	1	2	2	2	3	1	1	4	1	1	1	1	1	1	1	1	4	1	1	4	1	2	1	1	1	1	2	3	1	1	2	2	1	1	1	1	4	2	3	1	1
37ICX	3	5	3	4	6	4	6	2	6	10	4	5	9	4	3	3	2	4	4	4	4	6	5	5	20	6	4	4	5	3	5	3	6	2	3	6	0	0	4	4	0	0	0	0	6	3	4	3	7
37ICY	1	1	1	1	1	1	1	1	1	2	1	1	2	1	1	1	1	1	1	1	1	0	1	1	3	1	1	1	1	1	0	1	1	1	1	1	1	1	1	1	1	1	1	1	2	1	1	1	2
37ICZ	1	2	1	2	2	1	2	1	2	4	2	1	2	2	2	4	2	2	2	2	2	2	2	2	7	2	1	4	2	1	2	2	1	1	1	3	0	0	1	2	0	0	0	0	1	1	1	1	2
37ID0	1	1	0	0	1	2	1	1	1	5	1	1	1	1	0	1	0	1	1	1	1	1	1	1	3	1	1	1	0	0	1	0	1	1	1	1	0	1	0	0	0	1	1	0	1	1	1	1	1
37ID1	3	3	1	2	5	2	4	3	3	5	3	2	5	3	2	4	2	3	2	3	4	3	2	3	7	2	6	6	3	2	3	2	4	1	2	5	0	0	5	6	0	0	1	0	2	2	1	2	2
37ID2	1	1	1	1	2	1	2	1	1	3	1	1	2	1	0	3	0	1	1	1	3	4	1	2	3	1	2	3	1	1	1	1	1	1	1	2	1	1	2	2	1	1	2	1	2	1	1	1	1
37ID3	1	5	0	1	2	1	0	1	1	7	2	1	1	2	2	2	2	2	1	2	1	1	3	2	8	2	8	5	2	1	2	1	1	1	1	2	0	0	3	2	0	0	0	0	0	1	1	1	1
37ID4	2	2	1	2	3	2	4	2	2	2	3	2	3	1	1	3	2	1	1	1	1	1	1	1	6	2	3	3	1	10	1	2	2	1	1	3	0	2	4	4	1	1	1	1	2	2	2	1	3
37ID5	1	2	4	1	1	1	3	1	3	6	2	1	0	3	2	5	4	3	3	3	3	3	3	3	9	3	5	6	3	3	3	1	1	1	1	3	0	0	1	1	0	0	0	0	4	1	1	2	2
37ID6	2	1	2	6	10	1	4	2	2	2	4	3	5	1	1	1	4	1	1	1	1	1	3	2	12	0	3	3	1	4	1	6	2	1	3	6	1	3	5	8	1	1	1	1	4	5	4	3	7
37ID7	1	1	1	1	1	1	1	1	1	2	2	1	3	1	2	1	1	0	1	1	1	1	1	1	3	1	2	1	1	2	1	1	2	0	3	1	0	0	2	1	0	0	0	0	0	1	1	1	1
37ID8	0	1	1	1	0	1	1	0	2	3	1	1	1	1	1	1	1	1	1	1	2	1	1	1	3	1	1	1	1	1	1	1	1	1	1	0	1	1	1	1	2	1	1	1	1	2	1	1	3
37ID9	2	4	1	2	3	4	4	2	8	8	4	2	4	3	2	4	7	3	3	3	4	3	4	5	21	6	5	4	3	2	3	2	2	1	2	3	0	2	2	2	0	2	1	1	4	2	2	2	3
37IDA	2	2	2	5	6	2	3	2	2	4	3	1	2	2	2	2	2	1	2	2	2	1	2	2	6	2	3	3	2	2	2	6	2	1	1	5	2	1	2	3	1	1	1	1	5	3	1	1	2
37IDB	1	0	0	1	1	1	2	1	0	0	2	1	1	0	0	0	0	0	0	0	0	0	0	0	0	0	0	0	0	1	0	1	1	0	1	2	0	0	2	2	0	0	0	0	0	1	1	0	0
37IDC	2	1	2	1	1	1	1	1	1	4	1	1	2	1	1	1	0	1	1	1	1	1	0	1	3	0	2	1	1	1	1	1	1	1	1	4	0	0	1	1	0	0	0	0	0	1	1	1	2
37IDD	1	3	2	2	3	2	4	2	2	7	3	2	4	3	3	4	2	3	3	3	4	3	3	3	8	3	3	7	3	2	3	2	2	3	2	3	0	0	2	3	0	0	0	0	3	2	2	2	2
37IDE	1	0	1	1	1	1	4	1	0	0	1	1	1	0	0	1	0	0	0	0	0	0	0	0	0	0	0	1	0	1	0	1	1	1	2	2	0	0	1	2	0	0	0	0	1	1	1	1	2
37IDF	2	8	2	2	3	1	1	2	8	20	3	2	5	9	6	4	4	6	8	8	9	8	8	6	23	7	4	5	7	5	8	2	4	0	5	3	0	0	2	3	0	0	0	0	0	4	3	1	1
37IDG	1	1	2	1	2	1	3	1	3	11	1	2	2	1	1	2	1	1	1	1	1	1	6	4	5	3	3	1	1	2	1	2	2	1	5	1	1	0	5	2	1	1	0	0	3	2	2	1	3
37IDH	4	3	6	4	11	2	4	4	6	24	10	8	8	3	4	5	5	4	4	3	4	4	11	6	7	4	4	6	3	15	3	4	6	3	1	3	0	0	7	1	0	0	0	0	0	6	3	4	5
37IDI	0	1	1	1	3	3	3	1	1	2	2	1	2	1	1	1	0	1	1	1	1	1	1	1	1	1	2	1	0	4	1	1	1	1	0	0	0	0	0	0	0	0	0	0	0	1	1	1	2
37IDJ	1	1	3	1	1	1	1	1	1	3	0	1	0	1	1	1	1	1	1	1	1	1	1	1	1	1	1	1	1	1	1	1	1	0	1	1	0	0	0	0	0	0	0	0	0	1	0	0	0
37IDK	3	1	0	1	1	1	1	2	0	2	1	2	3	1	1	1	1	1	1	0	0	1	1	1	3	0	1	2	1	1	0	1	1	0	1	2	0	0	2	1	0	0	0	0	0	1	0	0	0
37IDM	5	3	2	3	5	6	7	6	6	8	5	4	7	6	8	7	4	6	4	5	4	8	4	4	24	4	6	8	7	13	5	2	4	1	2	5	0	1	3	4	0	1	1	1	5	6	3	6	8
37IDN	1	1	1	1	3	1	2	1	2	5	1	1	4	3	3	1	1	3	2	2	1	2	3	3	5	3	5	1	2	1	3	1	1	0	1	3	0	0	2	3	0	0	0	0	0	1	4	1	1
37IDP	1	1	1	1	2	1	1	1	1	2	2	1	1	1	1	2	1	1	1	1	1	1	1	1	2	1	1	2	1	1	2	1	1	1	1	1	0	0	1	2	0	0	0	0	1	1	1	1	1
37IDQ	2	1	1	1	1	1	1	1	3	2	1	1	1	1	1	1	1	1	1	1	1	1	1	1	8	1	2	1	1	1	2	1	2	1	1	1	0	0	1	0	0	0	0	0	1	1	1	1	1
37IDR	0	0	0	0	0	0	0	0	0	0	0	0	0	0	0	0	0	0	0	0	0	0	0	0	0	0	0	0	0	0	0	0	0	1	0	0	1	1	0	0	1	1	1	1	2	0	0	0	0
37IDS	5	1	1	1	2	2	0	1	1	2	1	1	2	1	1	2	1	1	1	1	1	1	1	1	4	1	3	1	1	2	1	1	1	1	1	4	0	0	1	2	0	0	0	0	0	1	1	1	1
37IDT	2	1	3	3	4	3	6	2	2	5	3	2	6	3	3	2	1	3	3	2	1	3	7	3	7	0	3	2	3	4	2	3	3	2	1	5	0	0	7	2	0	0	0	0	2	2	2	2	2
37IDU	1	1	0	1	1	1	2	1	1	3	1	1	2	1	1	1	1	1	1	1	1	1	2	1	4	1	1	3	1	1	1	1	2	1	1	1	1	1	1	1	2	1	1	1	2	1	1	1	2
37IDV	1	1	1	1	1	1	1	1	1	3	1	1	2	2	1	1	1	1	1	1	1	1	1	1	4	1	1	1	1	1	1	1	2	1	1	2	1	0	1	1	1	0	0	1	2	1	1	1	1
37IDW	1	1	1	1	2	1	1	1	1	2	1	1	0	1	0	2	1	1	2	1	1	1	1	1	3	1	1	2	1	1	1	1	1	1	1	1	0	1	1	2	0	1	1	1	1	1	1	1	1
37IDX	6	2	7	5	5	6	10	6	3	4	6	7	9	2	2	4	2	2	1	2	2	1	1	1	5	2	1	6	2	10	3	6	5	3	4	11	0	1	6	4	1	1	1	5	6	6	7	4	6
37IDY	1	1	1	2	3	1	0	1	1	2	1	1	3	1	1	1	1	1	1	1	1	1	1	0	4	1	1	1	1	1	1	1	1	2	1	2	0	0	1	1	0	0	0	0	0	1	1	1	2
37IDZ	1	1	1	1	1	1	2	1	1	2	1	1	2	1	1	2	1	1	1	1	1	1	1	1	3	1	1	1	1	1	1	1	1	1	1	1	1	1	1	1	1	1	1	1	1	1	1	1	2
37IE0	1	1	1	1	1	1	4	1	1	2	1	1	2	1	1	2	1	1	1	1	1	1	0	1	3	1	1	1	1	1	1	1	1	1	1	2	1	0	1	1	1	1	1	0	1	1	1	1	1
37IE1	1	3	2	2	2	2	2	1	4	6	3	1	5	3	1	1	3	3	3	3	3	4	2	2	14	4	2	1	3	7	3	1	2	1	2	2	0	0	1	3	0	0	0	0	0	2	2	2	3
37IE2	1	1	1	1	2	1	1	1	2	3	1	1	2	1	1	1	1	1	1	1	1	1	1	1	6	1	1	1	2	1	1	1	2	1	1	3	1	1	1	1	1	0	1	0	1	1	1	1	2
37IE3	1	1	1	1	1	1	2	1	1	2	1	1	2	1	1	1	1	1	1	1	1	1	1	1	4	0	1	2	1	1	1	1	1	1	1	1	0	0	1	1	0	0	0	0	0	1	1	1	1
37IE4	1	1	1	1	4	1	1	0	0	1	1	1	1	1	1	1	0	1	1	1	1	1	1	1	0	0	1	1	1	1	1	0	2	1	1	1	0	0	1	1	0	0	0	0	1	1	1	1	1
37IE5	3	6	11	4	3	6	3	3	4	16	3	3	10	6	4	4	5	7	7	7	7	4	7	7	14	5	7	3	7	3	6	3	3	3	4	4	0	0	2	3	0	0	0	0	1	3	2	5	13
37IE6	1	2	2	2	2	2	2	1	2	5	2	1	2	3	3	3	1	3	2	3	4	3	2	2	6	1	4	4	3	1	2	1	1	1	1	2	1	1	1	2	1	0	0	1	2	1	1	2	3
37IE7	1	1	1	1	1	1	1	1	0	2	1	1	2	1	1	1	1	1	1	1	1	1	1	1	4	1	1	1	1	1	1	1	1	1	1	1	1	1	1	1	1	1	1	1	1	1	1	1	2
37IE8	1	2	2	1	1	1	1	1	0	7	2	1	2	2	2	2	0	2	2	2	2	2	4	2	0	0	2	2	2	2	2	1	1	1	1	1	0	0	1	1	0	0	0	0	0	1	1	1	1
37IE9	9	6	2	2	6	7	5	8	7	20	14	3	2	6	6	3	4	6	7	5	5	7	9	5	27	7	4	3	5	10	5	2	5	1	2	17	0	0	2	1	0	0	0	0	0	9	1	3	3
37IEA	2	3	3	3	2	2	4	3	2	6	2	3	4	3	3	3	3	3	3	3	3	3	3	2	9	2	2	2	3	3	3	3	2	10	2	3	1	1	4	3	0	0	0	0	2	2	8	2	2
37IEB	1	1	0	3	2	1	2	1	0	1	1	1	4	1	0	2	1	1	1	1	1	1	1	1	2	0	1	1	1	0	1	1	1	1	2	1	0	0	1	1	0	0	0	0	2	1	1	1	1
37IEC	1	1	1	1	3	2	2	1	1	4	2	1	2	1	1	1	1	1	1	1	1	1	2	2	4	1	1	3	1	1	1	1	1	1	1	2	0	0	1	2	0	0	0	0	0	1	1	1	1
37IED	1	2	1	1	2	1	3	1	2	4	1	1	3	2	1	3	2	2	2	2	2	1	2	2	9	2	2	3	2	1	2	2	1	1	1	2	1	0	2	2	1	0	0	0	1	1	1	1	1
37IEE	1	1	1	1	1	2	4	1	1	1	2	1	4	1	1	2	1	1	1	1	1	1	1	1	3	1	1	4	1	2	1	1	1	0	1	2	0	0	1	1	0	0	0	0	0	1	1	1	2
37IEF	3	1	0	1	1	1	3	2	3	4	2	1	1	3	3	4	1	1	2	3	4	3	3	3	1	1	1	1	3	1	2	1	1	1	2	3	0	0	1	1	0	0	0	0	0	2	0	1	1
37IEG	1	2	2	1	5	2	4	1	1	7	3	2	4	3	1	2	1	2	2	2	2	2	1	2	5	1	3	2	2	2	2	1	2	1	1	2	1	1	2	2	1	1	1	1	3	2	1	2	2
37IEH	1	1	1	1	1	1	1	1	2	2	1	1	2	1	0	1	1	1	1	1	1	1	2	1	7	2	1	1	1	1	1	1	1	1	1	0	0	1	1	1	0	1	1	0	2	1	1	1	2
37IEI	1	2	2	1	0	1	2	1	2	2	1	1	1	1	1	2	1	1	1	1	1	1	1	1	2	1	1	3	1	1	1	1	1	1	1	3	0	0	0	0	0	0	0	0	0	0	1	2	2
37IEJ	1	1	0	1	1	1	1	1	0	4	0	1	1	3	2	1	1	1	1	2	2	1	2	2	3	0	2	2	1	1	2	1	1	1	1	4	0	0	1	2	0	0	0	0	1	0	1	1	1
37IEK	3	4	3	3	3	3	7	4	9	19	4	3	4	8	5	4	4	4	8	9	7	13	8	6	12	3	3	3	3	6	6	2	5	4	6	8	0	0	1	1	0	0	0	0	3	3	0	2	4
37IEM	0	0	0	0	0	0	0	0	0	0	0	0	0	0	0	0	0	0	0	0	0	0	0	0	0	0	0	0	0	0	0	0	0	0	1	0	1	1	0	0	0	1	1	0	0	0	0	0	0
37IEN	1	2	2	1	1	1	1	1	2	4	2	1	3	2	2	3	2	2	2	2	2	2	2	2	10	0	2	5	2	1	2	1	0	1	1	1	0	0	2	2	0	0	0	0	0	1	1	1	2
37IEP	1	2	1	1	3	1	2	1	2	4	1	1	2	2	2	2	1	2	2	2	2	2	2	2	8	1	2	2	2	1	2	1	1	1	1	1	0	0	1	2	2	1	1	0	1	1	1	1	1
37IEQ	1	1	1	1	3	1	2	1	1	4	3	1	1	1	1	1	1	1	1	1	1	0	1	1	3	1	1	1	1	1	1	1	2	1	1	3	1	0	1	1	1	1	1	1	2	1	2	2	3
37IER	1	2	2	1	1	1	1	1	0	3	2	1	2	1	1	1	2	1	1	1	1	1	2	1	3	1	1	1	1	1	1	1	1	0	1	1	0	0	1	1	1	1	1	0	1	1	1	1	1
37IES	1	1	1	1	2	1	1	1	1	5	2	1	2	1	1	1	1	1	1	1	1	2	1	1	3	0	1	3	1	1	1	1	1	1	1	2	1	1	1	1	1	1	1	1	2	1	2	1	2
37IET	2	1	2	2	4	3	2	2	1	1	2	1	4	1	0	2	0	1	1	1	1	1	1	1	1	1	2	3	1	1	1	2	1	1	1	2	2	1	2	2	1	1	1	1	3	1	2	1	2
37IEU	2	2	4	2	3	2	3	2	1	4	2	1	4	1	3	4	2	2	2	1	1	2	2	2	7	2	2	2	1	3	2	2	2	1	1	8	0	0	1	2	0	0	0	0	0	2	0	0	1
37IEV	1	1	1	1	3	2	3	1	1	5	3	2	3	1	1	2	1	1	1	1	1	1	1	1	4	1	4	2	1	1	1	1	1	2	1	3	1	1	1	2	1	1	1	1	1	2	1	1	1
37IEW	1	12	1	1	1	2	1	1	22	24	0	0	7	2	1	6	13	12	13	1	1	12	13	12	41	16	9	7	5	1	0	0	1	2	5	3	0	0	0	0	0	0	0	0	0	1	0	2	4
37IEX	5	14	6	3	8	3	8	5	20	26	5	3	11	14	12	6	9	18	15	14	12	15	15	13	55	16	14	7	15	5	11	4	8	7	4	6	0	2	5	3	1	1	1	3	8	5	4	4	3
37IEY	1	1	1	1	1	1	1	1	1	2	1	1	3	1	0	1	1	1	1	1	1	0	1	1	3	0	1	1	1	1	1	1	1	2	1	0	0	1	1	1	0	0	0	0	1	1	2	1	2
37IEZ	1	1	1	1	1	1	2	1	1	4	1	1	2	1	1	2	1	1	1	1	1	1	1	1	1	1	1	2	1	1	1	1	1	1	1	2	0	0	1	1	0	0	0	0	0	1	1	1	2
37IF0	1	0	0	1	1	1	2	1	0	0	2	1	2	0	0	0	0	0	0	0	0	0	0	0	0	0	0	0	0	1	0	1	1	0	1	1	0	0	2	2	0	0	0	0	0	1	1	1	2
37IF1	2	1	1	2	2	1	3	2	0	3	2	2	1	1	1	1	1	1	1	1	1	1	1	1	3	2	1	0	1	2	1	2	2	1	3	2	0	0	0	2	0	0	0	0	0	2	2	2	4
37IF2	1	1	1	1	1	1	2	1	1	2	1	1	2	1	1	1	1	1	1	1	1	1	2	1	3	1	2	2	1	1	1	1	1	1	1	1	0	0	1	1	0	1	1	0	1	1	1	1	2
37IF3	2	7	4	4	11	11	10	4	5	21	7	4	4	11	6	6	6	12	9	11	10	9	7	7	30	7	6	8	11	10	8	7	4	21	5	3	0	0	1	1	0	1	1	0	7	4	2	1	2
37IF4	0	1	0	0	0	0	0	0	1	2	0	0	0	1	1	3	1	1	1	1	1	1	1	1	0	0	1	2	1	0	1	0	0	1	0	0	0	0	0	0	0	0	0	0	0	0	0	0	0
37IF5	0	1	1	1	3	1	0	0	1	2	2	0	0	0	0	2	1	0	1	0	0	0	1	1	3	1	2	1	0	1	0	1	0	1	1	0	0	0	1	1	0	0	0	0	0	1	1	1	1
37IF6	1	1	2	1	2	1	2	1	1	2	2	1	4	1	1	3	1	1	1	1	0	1	1	1	5	2	1	2	1	1	1	1	1	1	2	2	1	1	1	2	1	1	1	1	1	1	1	1	2
37IF7	1	1	1	1	1	1	1	0	0	2	1	1	2	1	1	1	1	0	1	0	1	1	1	2	3	1	1	1	1	1	1	1	1	1	1	0	2	2	1	1	1	2	1	0	0	1	2	1	2
37IF8	3	3	2	4	4	2	4	3	2	6	6	3	6	2	2	6	2	3	2	2	2	2	2	2	7	2	3	3	2	2	2	3	3	3	2	9	1	1	3	4	1	1	1	1	2	3	2	3	3
37IF9	1	0	2	1	1	1	2	0	1	2	1	1	2	0	0	1	0	0	0	0	0	0	1	1	0	0	1	0	0	1	1	1	1	2	1	1	0	0	1	1	0	0	0	0	0	1	1	1	1
37IFA	1	1	1	1	2	1	1	1	1	2	1	1	2	1	1	1	0	1	1	1	1	1	1	1	3	1	2	1	1	1	1	1	1	1	1	1	0	0	1	1	0	0	0	0	0	1	1	1	2
37IFB	1	3	1	1	0	1	2	1	10	8	2	1	0	2	2	4	3	2	5	1	2	5	5	5	10	6	7	5	2	2	4	1	1	0	1	2	0	0	0	0	0	0	0	0	0	1	0	4	3
37IFC	1	1	1	1	1	1	1	1	1	4	1	1	0	1	2	2	1	2	1	1	3	3	1	2	1	1	1	1	2	1	2	1	1	1	0	1	0	0	0	0	0	1	1	0	0	1	0	1	2
37IFD	3	3	4	3	6	2	4	3	3	6	3	2	7	3	1	3	2	2	2	3	2	1	5	3	9	3	4	5	1	3	3	3	2	1	3	6	3	2	3	4	2	1	1	1	4	3	5	2	4
37IFE	1	0	1	1	0	1	2	1	0	0	1	1	0	0	0	1	0	0	0	0	0	0	0	0	0	0	0	0	0	1	0	1	1	4	1	1	0	0	0	1	0	0	0	0	0	1	3	1	1
37IFF	2	2	2	1	3	1	4	2	2	4	0	2	4	1	2	3	1	2	2	1	2	2	1	2	6	3	2	2	1	1	2	1	0	1	2	2	1	1	3	3	1	1	1	1	4	0	1	2	4
37IFG	2	2	1	1	1	3	1	1	2	4	1	1	4	2	2	2	2	2	2	2	2	1	2	1	7	2	1	3	2	1	2	1	1	0	1	2	1	1	1	2	0	0	1	0	1	1	1	1	1
37IFH	5	0	0	3	4	3	4	8	0	0	4	3	3	0	0	0	0	0	0	0	0	0	0	0	0	0	0	0	0	1	0	3	3	0	3	6	0	0	2	3	0	0	0	0	0	2	1	1	2
37IFI	2	2	1	2	3	2	4	2	1	6	2	2	4	2	0	1	2	2	2	2	2	1	2	2	10	3	2	5	3	2	2	2	2	1	3	4	0	1	5	4	1	1	1	1	2	2	3	2	1
37IFJ	1	1	2	1	2	1	1	1	1	2	2	1	2	1	1	1	1	1	1	1	1	0	1	1	3	1	1	3	1	1	1	1	1	1	1	2	0	0	1	1	0	0	0	0	1	1	1	1	2
37IFK	3	3	2	2	6	3	6	4	2	8	5	4	6	3	2	5	2	3	3	3	2	3	3	3	9	5	9	6	2	3	1	4	3	2	3	7	4	2	2	5	2	1	1	1	7	3	3	3	6
37IFM	0	3	0	0	0	0	0	0	3	4	0	0	0	1	1	2	4	1	1	1	1	1	1	1	10	3	0	1	1	0	1	0	0	0	0	0	0	0	0	0	0	0	0	0	0	0	0	0	0
37IFN	2	3	1	2	2	1	2	3	1	4	2	1	3	2	2	2	1	2	2	2	2	2	1	2	8	3	2	2	2	3	2	3	1	1	2	2	0	0	2	3	0	0	0	0	3	1	1	2	4
37IFP	2	1	1	1	1	2	2	1	1	3	2	1	1	1	1	1	1	1	1	0	1	1	1	1	3	1	1	1	1	1	1	1	0	1	1	1	1	1	1	1	1	0	1	1	1	1	1	1	3
37IFQ	2	3	5	3	3	3	2	2	2	3	2	1	5	2	2	3	2	2	2	2	2	3	2	2	7	2	2	3	4	4	2	2	1	3	2	5	1	1	2	2	1	1	2	1	3	2	1	2	3
37IFR	1	1	3	2	2	3	4	1	1	3	3	2	2	2	2	2	1	2	2	2	2	2	2	1	3	1	4	1	2	2	2	2	2	1	2	1	1	1	3	3	1	1	1	1	1	1	0	1	2
37IFS	1	0	0	1	3	1	2	1	0	0	1	1	3	0	0	0	0	0	0	0	0	0	0	0	0	0	0	0	0	1	0	2	1	0	1	2	0	0	3	1	0	0	0	0	0	1	1	1	2
37IFT	1	1	0	1	2	1	2	1	2	3	1	1	0	2	2	1	2	2	2	2	2	2	1	2	5	2	1	3	2	3	2	1	1	1	0	1	0	2	2	3	0	1	2	0	3	1	1	1	3
37IFU	4	3	3	2	3	2	4	3	7	7	4	2	6	3	3	4	4	3	3	3	3	7	3	5	15	6	3	5	4	2	3	2	2	3	2	4	1	0	3	4	0	0	1	1	0	2	5	2	3
37IFV	1	1	1	1	1	7	1	1	1	2	1	1	2	1	1	3	1	1	1	1	1	1	1	1	3	0	4	2	1	1	1	1	1	1	3	1	0	1	1	2	0	0	0	0	2	1	1	1	2
37IFW	2	2	2	2	6	4	6	2	3	5	4	2	3	1	1	3	1	1	1	1	1	2	3	3	10	1	4	3	1	2	2	2	2	1	1	4	1	1	3	5	1	1	1	1	6	1	2	2	2
37IFX	1	0	1	1	1	1	1	1	0	0	2	1	2	0	0	0	0	0	0	0	0	0	0	0	0	0	0	0	0	1	0	1	1	1	0	0	0	0	1	1	0	0	0	0	0	1	1	0	0
37IFY	4	4	2	2	7	4	4	3	6	14	16	3	8	4	5	3	5	4	4	4	4	5	4	4	33	9	8	5	4	21	4	2	7	1	3	16	1	1	2	8	0	1	1	1	3	6	8	2	2
37IFZ	1	1	1	1	1	1	4	1	1	2	2	1	2	1	1	1	1	1	1	1	1	1	1	1	5	1	1	1	1	2	1	1	0	1	0	3	0	0	1	2	0	0	0	0	0	1	1	1	2
37IG0	1	2	1	2	2	2	2	1	2	4	2	1	3	3	3	3	1	3	2	3	2	3	2	2	6	2	3	3	3	1	2	2	1	5	2	4	1	1	1	2	1	1	1	1	2	1	1	2	3
37IG1	1	1	2	1	1	3	2	1	1	4	4	3	2	1	1	2	1	1	1	1	1	1	1	1	3	0	2	2	1	2	1	1	1	1	1	1	0	0	1	2	0	0	0	0	0	1	1	1	2
37IG2	3	3	2	3	10	6	6	3	4	6	5	3	4	2	2	7	3	2	2	2	3	2	4	3	13	3	5	4	2	3	2	3	3	2	3	4	2	1	2	5	3	1	1	1	3	3	6	3	4
37IG3	1	1	1	2	2	1	2	1	1	3	1	2	1	1	1	2	1	1	1	1	1	1	1	1	4	1	2	1	1	2	1	2	1	1	1	1	2	1	1	1	1	0	1	0	1	2	2	1	1
37IG4	2	3	2	2	2	2	4	2	3	6	3	2	5	3	2	3	3	3	3	3	3	3	3	3	10	3	5	4	3	2	3	2	5	2	2	3	1	1	2	3	1	1	1	1	3	2	2	2	2
37IG5	1	1	1	1	4	1	3	1	0	3	3	2	1	1	1	3	1	1	1	1	1	1	1	1	3	0	2	4	1	1	1	1	0	1	2	1	0	0	2	2	0	0	0	0	0	2	1	2	3
37IG6	1	1	1	1	1	1	1	1	0	2	1	1	2	1	1	1	1	1	1	1	1	1	1	1	3	1	1	1	1	1	1	1	2	1	1	1	1	1	1	2	1	0	1	1	1	1	1	1	1
37IG7	1	1	1	1	3	1	2	1	1	2	2	1	1	1	1	2	1	1	1	1	1	1	1	1	5	0	1	2	1	1	1	6	1	1	1	2	0	0	2	2	0	0	0	0	0	2	1	2	3
37IG8	1	1	1	1	3	1	2	1	2	3	2	1	4	1	1	2	1	1	1	1	1	1	2	2	5	2	3	2	1	1	1	1	1	1	1	2	1	1	1	2	2	1	1	1	2	1	1	1	1
37IG9	5	3	2	4	10	5	9	7	3	5	9	8	6	3	3	1	2	3	3	3	3	3	2	3	14	4	0	3	3	16	3	5	7	1	5	7	0	1	5	6	0	0	0	0	8	7	4	8	14
37IGA	2	3	2	2	4	2	4	2	3	7	3	2	6	3	3	3	3	5	3	3	3	2	4	3	9	2	6	4	3	2	3	2	2	1	2	3	0	0	3	5	0	0	0	0	2	2	2	2	3
37IGB	2	1	1	1	2	2	2	2	1	1	3	2	2	1	1	2	1	1	1	1	1	1	1	1	3	1	1	2	1	2	1	1	1	1	1	2	0	0	1	3	0	0	0	0	1	1	1	1	1
37IGC	1	2	0	1	2	1	2	1	2	4	2	1	4	2	2	2	2	2	2	2	2	2	2	2	2	1	3	2	1	1	2	1	1	0	1	0	0	0	0	0	0	0	0	0	0	1	1	1	1
37IGD	1	1	1	1	1	1	2	1	2	4	1	1	1	1	1	1	2	1	1	1	1	1	1	1	3	1	1	1	1	1	1	1	1	1	1	1	1	1	1	1	0	1	0	1	1	1	1	1	2
37IGE	1	1	1	1	1	2	1	2	1	2	2	1	2	1	1	2	1	1	2	1	1	1	1	1	3	0	1	2	1	1	1	1	1	4	1	3	1	1	2	2	2	1	1	1	1	1	1	1	3
37IGF	1	1	1	1	1	1	1	1	1	5	1	1	2	1	1	1	1	1	1	1	1	1	1	1	3	0	3	1	1	3	1	1	1	1	1	1	0	0	1	2	0	0	0	0	0	1	1	8	12
37IGG	1	1	1	1	3	1	1	1	1	6	1	1	2	1	1	1	1	2	0	1	1	2	2	0	5	2	0	1	1	1	0	1	1	1	1	0	0	1	11	2	0	1	1	0	5	1	1	1	2
37IGH	2	4	0	1	0	2	0	0	9	17	0	2	5	3	6	4	2	11	4	7	6	11	8	6	13	2	16	4	6	2	7	0	2	1	2	3	0	0	0	3	0	0	0	0	0	2	2	2	3
37IGI	1	3	1	1	3	1	2	1	3	4	2	1	2	2	1	2	2	2	2	2	2	1	2	2	5	1	2	7	2	1	2	1	1	2	1	1	0	0	1	1	0	0	0	0	0	1	1	1	1
37IGJ	0	1	0	1	1	1	2	0	1	2	1	1	0	1	1	3	0	1	1	1	1	1	1	0	3	1	2	3	1	2	1	1	1	1	1	0	0	0	0	0	0	0	0	0	0	1	1	0	0
37IGK	1	2	1	1	1	1	1	1	1	5	2	1	2	1	1	2	1	1	1	1	0	1	1	3	3	1	2	2	1	1	1	1	1	1	1	2	0	1	1	1	0	1	1	1	1	1	1	1	1
37IGM	1	2	1	2	3	2	2	1	3	2	1	1	2	1	1	2	2	1	1	1	1	1	2	2	6	1	2	3	1	1	2	1	1	1	1	2	1	1	1	2	1	1	1	1	2	1	1	1	1
37IGN	2	1	1	1	2	1	2	2	0	2	1	1	2	1	1	1	0	1	1	0	0	1	1	1	1	2	2	0	1	3	0	1	1	1	1	8	0	0	2	3	0	0	0	0	3	1	2	1	1
37IGP	2	3	1	2	4	2	5	2	1	9	5	2	4	3	3	2	2	2	2	3	3	2	3	3	2	1	4	4	2	2	3	2	2	2	1	3	0	0	1	2	0	0	0	0	4	1	2	3	5
37IGQ	2	1	0	1	0	2	3	2	0	2	3	2	4	1	1	2	0	1	1	1	0	1	1	1	5	0	2	3	1	3	1	1	2	1	1	4	0	0	2	3	0	0	0	0	0	0	1	2	2
37IGR	1	2	1	1	3	1	2	1	3	4	1	1	2	2	1	1	1	2	2	2	2	2	2	2	5	3	2	2	3	1	1	1	1	1	1	1	1	1	1	1	1	0	0	1	3	1	1	1	1
37IGS	2	1	1	1	4	2	1	2	1	3	3	1	3	0	1	2	1	2	1	1	1	2	1	2	3	1	1	2	1	1	0	3	2	4	1	4	1	0	1	1	0	1	1	0	0	2	1	1	2
37IGT	1	1	1	1	1	1	1	1	1	2	2	1	0	1	0	1	1	1	1	0	1	1	1	1	3	1	1	1	1	1	1	1	1	1	1	1	0	0	1	1	1	0	0	1	2	1	1	1	1
37IGU	1	2	1	2	2	1	2	1	3	2	2	1	1	2	2	1	1	2	2	2	2	3	2	2	4	2	2	2	2	4	1	1	1	1	1	3	0	0	1	2	0	0	0	0	0	1	1	1	1
37IGV	1	1	1	1	1	1	2	1	1	2	2	1	2	0	0	3	1	0	1	0	1	0	1	1	3	1	2	2	1	1	0	1	1	1	1	2	0	0	2	2	0	0	0	0	0	1	0	1	2
37IGW	1	1	1	1	2	1	2	1	1	2	1	1	2	1	1	1	1	2	1	1	1	1	1	1	3	1	1	2	1	1	1	1	1	1	1	2	0	0	1	1	0	0	0	0	0	1	1	1	1
37IGX	0	0	1	0	0	0	0	0	0	0	0	0	0	0	0	0	0	0	0	0	0	0	0	0	0	0	0	0	0	0	0	1	0	1	1	0	0	0	0	0	0	0	0	0	0	1	0	0	0
37IGY	2	3	2	2	4	1	4	1	3	5	1	2	4	5	4	4	3	6	3	4	6	4	1	3	4	1	5	3	4	2	4	3	1	1	1	4	1	6	4	3	4	4	5	1	5	2	1	2	1
37IGZ	1	1	2	1	1	1	1	1	1	2	1	1	2	1	1	0	0	1	1	1	0	1	1	1	4	1	1	1	1	1	2	1	1	1	1	1	0	0	0	1	0	0	0	0	0	1	1	1	1
37IH0	1	1	1	1	1	1	2	1	1	2	1	1	2	1	1	1	1	1	1	1	1	1	1	1	1	0	1	1	1	1	1	1	1	1	1	2	0	0	1	1	1	0	0	0	1	1	1	1	2
37IH1	1	2	1	1	1	1	1	1	2	3	1	1	2	2	2	2	1	2	1	2	2	2	2	1	6	2	2	2	2	1	2	1	1	1	1	2	1	1	1	2	1	1	1	1	2	1	1	1	2
37IH2	1	1	1	1	3	1	2	1	1	2	1	1	3	1	1	1	1	1	1	1	1	1	1	1	3	1	1	2	1	2	1	1	1	1	1	2	0	0	1	1	0	0	0	0	2	1	1	1	1
37IH3	26	5	2	14	5	11	12	7	9	10	8	2	2	3	4	0	5	4	0	2	3	6	6	1	11	3	0	0	3	36	2	44	12	0	2	23	0	0	21	13	0	0	0	0	0	11	6	1	3
37IH4	4	2	3	2	2	5	3	6	4	7	6	2	5	4	2	2	1	4	2	3	4	4	2	2	19	1	1	1	4	4	2	2	3	4	1	1	0	0	2	3	0	0	0	0	0	2	1	2	4
37IH5	1	1	1	1	2	2	2	1	1	3	1	1	2	1	1	1	1	2	1	1	1	1	1	1	4	1	3	1	1	1	1	1	1	1	1	4	0	0	1	1	0	0	0	0	2	1	1	1	2
37IH6	2	4	0	2	0	1	2	2	0	1	3	3	0	0	0	3	3	2	2	0	2	2	0	4	9	1	4	1	0	2	0	0	0	1	1	4	0	0	0	2	0	0	0	0	0	2	2	2	2
37IH7	1	1	2	1	2	1	2	1	1	4	2	1	5	1	0	3	2	1	1	1	1	0	2	2	8	2	2	3	1	2	2	1	1	1	1	1	0	0	1	1	0	0	0	0	1	1	1	2	3
37IH8	2	2	3	1	2	1	2	1	2	3	2	4	3	1	2	2	2	2	1	1	2	2	2	2	7	1	1	1	1	1	3	1	1	1	1	2	1	1	2	2	1	1	1	1	2	2	2	1	1
37IH9	3	1	1	1	1	1	1	1	2	4	1	1	1	0	2	1	2	1	1	1	1	1	1	1	6	2	1	1	1	1	1	1	1	1	1	2	2	1	1	1	1	2	1	1	1	1	1	1	2
37IHA	1	2	1	1	2	1	1	1	1	4	0	0	2	2	2	2	2	2	2	2	2	2	2	1	5	2	2	2	2	1	2	1	1	0	1	0	0	0	1	1	0	0	0	0	0	1	1	1	1
37IHB	1	2	2	0	4	2	3	2	0	3	3	1	4	2	2	4	2	2	2	2	2	2	2	2	4	1	2	2	2	1	2	2	2	1	1	3	0	0	0	0	0	0	0	0	0	2	0	0	1
37IHC	2	5	2	2	3	2	3	2	5	14	2	2	6	6	6	4	3	5	5	7	5	5	5	5	17	2	8	6	5	2	5	2	2	2	2	1	1	1	2	2	1	1	0	1	2	2	2	2	3
37IHD	1	1	1	1	1	1	2	1	0	2	1	1	2	1	1	1	1	1	1	1	1	1	1	1	3	2	1	1	1	3	1	1	1	1	0	3	0	1	0	0	1	0	0	0	0	1	1	1	0
37IHE	1	1	1	1	1	1	4	1	0	2	2	1	4	0	0	2	1	1	1	1	1	1	1	1	0	0	1	3	1	1	1	1	1	1	1	1	0	1	1	2	1	1	1	1	2	1	1	1	1
37IHF	1	1	1	1	1	1	2	1	1	2	1	1	2	1	1	1	1	1	1	1	1	1	1	1	4	1	1	1	1	1	1	1	1	1	1	1	0	1	1	1	0	1	1	0	1	1	2	1	1
37IHG	1	1	1	1	1	1	2	1	1	2	1	1	2	1	1	1	1	1	0	1	1	0	1	1	1	1	1	1	1	1	1	1	1	1	1	1	0	0	1	1	0	0	0	0	1	1	1	1	1
37IHH	1	1	1	1	1	1	1	1	0	3	1	2	2	0	0	2	1	1	1	1	1	1	1	1	4	1	0	1	1	2	1	1	2	1	1	1	1	0	1	1	1	1	1	0	1	1	1	1	1
37IHI	1	1	1	1	2	1	2	1	0	4	2	1	2	1	1	2	0	1	1	1	2	0	1	1	3	1	1	2	1	1	1	1	1	1	1	2	0	1	1	2	0	0	1	1	1	1	1	1	1
37IHJ	2	2	2	2	7	3	5	2	1	12	4	2	3	2	3	5	0	2	2	2	2	1	2	2	4	1	11	5	2	2	2	3	1	2	2	11	1	1	2	5	1	1	1	1	5	3	3	2	4
37IHK	1	2	4	2	3	2	3	1	2	5	2	1	6	2	1	2	2	2	2	2	2	2	2	3	12	1	3	3	2	2	2	3	2	2	1	3	2	2	2	2	2	2	2	1	4	1	1	2	4
37IHM	1	1	2	1	1	1	2	1	1	2	3	1	2	1	2	2	1	2	1	1	1	1	1	1	3	1	2	2	1	1	1	1	1	1	1	0	0	0	1	1	0	0	0	0	3	1	1	1	2
37IHN	1	1	1	1	1	1	1	1	1	4	1	1	2	1	1	1	1	1	1	1	1	0	1	1	3	0	1	0	0	1	1	1	1	1	1	1	0	0	1	1	0	0	0	0	0	1	1	1	2
37IHP	1	1	1	1	3	1	2	1	2	3	2	1	2	1	0	2	1	1	1	1	1	1	1	1	1	0	2	2	1	1	1	1	1	1	1	3	0	0	2	2	0	0	0	0	5	1	1	2	4
37IHQ	1	1	1	1	1	1	1	1	0	2	2	1	2	1	1	2	2	1	1	1	1	1	1	1	3	1	1	3	1	1	1	1	1	1	1	2	0	0	1	2	0	0	0	0	1	1	1	1	2
37IHR	2	2	2	2	3	2	6	2	2	4	2	2	4	2	2	2	2	2	2	2	2	3	2	2	10	1	3	3	3	2	2	2	2	3	2	2	1	1	2	2	1	0	1	1	2	2	3	1	1
37IHS	2	2	2	2	5	2	2	2	3	4	3	2	4	2	2	2	3	2	2	2	2	2	2	2	7	2	3	3	2	2	2	2	2	1	2	4	0	0	3	3	0	0	0	0	0	2	2	2	3
37IHT	1	1	1	1	2	1	1	1	3	3	1	1	2	1	0	1	1	1	1	1	1	1	1	1	6	1	1	1	1	1	1	1	1	1	1	3	1	0	1	1	1	1	1	1	1	1	1	1	2
37IHU	2	2	2	2	4	3	3	2	1	6	5	2	4	2	2	3	2	3	2	2	2	2	3	2	11	2	2	4	2	2	2	2	1	2	2	2	1	0	3	6	1	1	1	0	3	2	2	2	4
37IHV	1	2	1	1	3	1	2	1	2	5	1	1	2	3	2	1	2	2	2	2	2	2	2	2	7	3	2	1	2	5	2	1	1	1	1	2	0	0	1	2	0	0	0	0	2	2	1	1	2
37IHW	1	2	1	1	2	1	2	1	1	3	2	1	4	1	1	1	1	1	1	1	1	1	1	1	8	1	2	1	1	1	1	1	1	1	2	3	0	0	1	1	0	0	0	0	1	1	1	1	2
37IHX	1	2	1	1	4	1	2	1	2	4	2	1	5	2	1	4	2	2	2	2	2	2	2	2	6	2	4	4	2	1	2	2	1	1	1	3	1	1	3	4	1	1	1	1	2	1	1	2	3
37IHY	2	1	2	1	5	3	3	2	1	3	2	1	4	2	3	2	0	3	3	3	2	3	1	1	5	1	7	5	3	2	3	1	2	2	4	3	1	1	0	3	1	1	1	1	6	2	1	2	4
37IHZ	1	1	1	1	3	1	2	1	0	4	2	1	2	0	0	1	1	1	1	0	1	1	1	2	6	1	2	2	1	2	0	0	1	1	1	4	0	0	2	2	0	1	1	0	0	1	0	1	1
37II0	5	3	3	6	14	6	10	5	5	7	8	7	8	4	5	5	4	4	3	4	4	4	3	3	20	3	7	4	3	7	3	6	6	3	8	8	0	1	7	7	1	1	0	0	3	6	6	4	6
37II1	1	3	3	5	6	2	3	3	3	6	5	3	2	3	3	2	1	3	3	3	3	4	4	3	7	2	4	2	3	7	4	10	2	5	2	4	0	7	2	2	0	1	0	1	4	2	8	4	3
37II2	1	2	1	3	3	3	7	1	2	3	3	1	5	2	2	1	2	2	2	2	1	2	1	2	10	4	1	1	2	5	1	3	4	3	0	2	0	0	1	1	0	0	0	0	0	1	1	4	3
37II3	0	3	1	1	2	1	2	0	3	7	2	1	2	3	3	4	2	3	3	3	4	3	2	3	9	3	6	3	3	1	3	1	1	1	1	0	0	0	1	1	0	0	0	0	0	1	1	1	1
37II4	2	4	2	2	10	2	3	2	0	8	5	2	6	3	3	3	4	4	4	3	3	0	3	4	6	2	8	5	4	3	4	2	2	3	2	2	0	0	2	3	0	0	0	0	2	2	2	2	4
37II5	1	0	0	2	1	2	4	1	0	0	1	1	3	0	0	0	0	0	0	0	0	0	0	0	0	0	0	0	0	2	0	3	1	0	1	1	0	0	0	0	0	0	0	0	0	1	0	0	0
37II6	0	3	1	1	2	1	3	0	1	5	4	1	2	4	3	2	0	3	3	3	3	3	3	3	2	1	4	2	3	1	3	1	1	1	1	1	0	0	1	1	0	0	0	0	0	1	1	1	1
37II7	1	1	3	1	1	1	3	2	1	4	2	0	3	2	2	2	1	2	1	2	2	2	2	2	6	1	3	3	2	1	2	1	2	1	3	2	1	1	2	3	1	1	1	1	4	1	2	1	1
37II8	1	2	1	1	2	1	1	1	1	6	2	2	2	2	2	1	1	2	2	2	2	2	1	6	5	1	3	3	2	2	3	1	1	1	1	2	1	1	1	2	1	2	1	1	2	1	1	1	2
37II9	1	1	1	1	1	1	1	1	1	2	1	1	2	1	1	4	1	1	1	1	1	1	1	0	5	1	1	1	1	1	1	1	1	0	1	2	0	0	1	1	0	0	0	0	0	1	1	3	2
37IIA	2	1	2	1	2	2	4	2	1	3	4	2	2	1	1	1	1	1	1	1	1	1	1	1	3	1	1	2	1	3	1	1	3	1	2	4	0	1	1	2	0	1	1	1	1	3	2	1	2
37IIB	1	1	1	1	3	1	2	1	0	2	2	1	8	1	1	2	1	1	1	1	1	0	1	1	3	0	1	1	1	1	1	1	1	1	1	1	0	0	2	3	0	0	0	0	0	1	1	1	1
37IIC	1	1	1	1	1	1	1	1	1	3	1	1	2	1	0	1	1	1	1	1	1	1	1	1	3	0	1	0	1	1	1	1	1	0	1	3	0	1	1	1	0	1	1	0	1	2	1	0	0
37IID	1	1	1	1	1	1	2	1	1	2	1	1	0	1	1	1	1	1	1	1	1	1	1	1	4	1	2	1	1	1	1	1	1	1	1	2	1	0	1	1	1	1	2	1	1	1	1	1	2
37IIE	1	1	1	1	1	1	2	1	2	6	1	1	2	1	1	1	1	1	1	1	1	1	1	1	4	1	1	1	1	1	1	1	1	1	1	0	1	1	1	1	1	1	1	1	3	1	2	1	1
37IIF	1	1	1	1	3	2	1	1	1	7	1	1	2	1	1	1	1	1	1	1	1	1	1	1	3	1	2	1	1	1	1	1	1	1	1	1	0	1	1	1	0	1	1	1	2	1	1	1	2
37IIG	1	1	1	2	2	2	1	1	0	2	1	2	9	1	1	1	1	1	1	1	1	1	1	2	2	1	2	1	1	1	1	2	1	1	1	3	0	0	1	1	1	0	0	0	1	1	2	1	1
37IIH	1	1	2	1	4	3	1	1	1	3	4	1	3	1	1	2	1	1	1	1	3	1	1	1	3	3	2	1	1	2	1	1	1	1	1	2	1	1	2	1	1	1	1	1	2	1	2	1	3
37III	1	1	0	1	4	2	3	1	1	0	2	1	0	1	1	2	0	1	1	1	1	1	1	1	0	0	2	3	1	1	1	1	0	6	1	1	0	2	3	1	0	0	0	0	3	1	1	1	1
37IIJ	1	1	1	1	1	1	1	1	1	3	1	1	2	1	1	1	1	1	1	1	1	1	1	1	5	1	2	2	1	2	1	2	1	1	1	0	1	1	1	1	1	1	0	1	2	1	1	1	1
37IIK	1	1	1	1	1	1	1	1	1	1	0	0	0	1	1	1	1	1	1	1	1	1	1	1	5	1	1	1	1	1	1	1	1	1	1	1	0	0	1	1	0	0	0	0	2	1	1	1	2
37IIM	1	1	1	1	1	1	1	1	1	2	2	1	2	1	1	1	1	1	1	1	1	0	2	1	3	1	2	1	1	1	1	1	1	1	1	1	0	0	1	1	0	0	0	0	0	1	1	1	1
37IIN	1	1	1	1	2	1	3	1	2	5	3	2	5	2	2	2	2	1	1	1	1	1	2	2	1	1	2	1	1	1	1	2	1	1	0	1	0	0	0	0	0	0	0	0	3	2	0	1	1
37IIP	2	3	2	2	8	3	5	2	2	7	4	2	2	3	3	3	3	5	3	3	3	3	2	3	12	3	5	7	3	2	3	2	2	1	2	3	0	0	4	6	0	0	0	0	4	2	3	2	3
37IIQ	1	1	1	1	1	1	1	1	0	5	2	1	1	0	0	2	1	1	1	1	1	0	2	2	3	1	2	3	1	1	1	1	1	1	1	2	0	0	1	2	0	0	0	0	0	1	1	1	1
37IIR	3	4	3	2	3	9	8	5	5	12	3	2	9	6	5	7	5	4	4	6	4	4	6	7	10	3	4	3	4	15	4	2	2	4	2	3	0	1	5	3	0	2	0	0	5	5	3	4	7
37IIS	1	0	1	1	1	1	1	2	1	3	0	0	2	1	1	1	1	1	1	1	1	1	1	1	3	1	1	1	1	1	1	1	1	1	1	1	0	0	1	1	0	0	0	0	0	1	1	1	2
37IIT	1	2	1	1	3	1	2	1	2	4	2	1	2	2	1	3	2	2	2	2	2	1	2	2	8	2	2	4	2	1	2	1	1	1	1	2	0	0	1	1	0	0	0	0	0	1	0	1	1
37IIU	1	1	2	1	2	3	1	1	1	1	4	2	4	1	1	3	1	1	1	0	1	1	2	1	3	0	1	2	0	1	1	1	2	0	2	2	0	0	1	1	0	0	0	0	0	2	3	2	1
37IIV	2	2	2	2	2	2	6	3	2	5	4	2	4	2	2	2	2	2	2	2	2	2	2	2	8	2	4	3	2	2	2	2	2	2	2	3	2	2	2	2	1	1	1	2	2	2	2	2	4
37IIW	1	1	2	1	4	3	7	1	2	3	2	2	4	2	2	2	1	3	1	2	3	3	1	1	5	2	2	4	2	4	2	1	2	1	1	1	1	1	1	2	1	1	1	1	2	2	1	2	2
37IIX	0	0	0	0	0	0	0	0	0	0	0	0	0	0	0	0	0	0	0	0	0	0	0	0	0	0	0	0	0	0	0	0	0	0	0	0	1	1	0	0	1	2	0	1	2	0	0	0	0
37IIY	2	2	1	2	2	2	1	2	3	4	1	1	4	2	2	3	1	2	2	2	2	2	2	3	7	3	2	5	1	3	2	2	5	2	1	3	1	0	0	0	3	2	2	0	1	1	1	1	1
37IIZ	2	3	2	2	5	3	6	2	3	4	5	3	4	2	2	5	2	2	2	2	3	2	2	3	4	2	2	2	2	3	2	3	2	1	0	1	0	0	0	0	0	0	0	0	0	3	1	2	2
37IJ0	1	1	1	1	1	1	1	1	0	2	1	1	1	1	1	1	0	1	1	1	1	1	1	1	1	0	1	1	1	1	1	1	1	1	1	1	0	0	1	1	2	1	1	0	1	1	1	1	2
37IJ1	1	1	1	1	3	3	2	1	4	2	2	1	2	1	1	4	1	1	1	1	1	1	1	1	5	2	1	2	1	1	1	1	1	1	1	2	1	1	1	2	1	1	1	1	1	1	1	1	1
37IJ2	1	1	2	1	1	1	1	2	2	3	1	1	2	1	2	1	2	2	1	2	1	2	1	1	5	1	2	2	1	1	1	1	1	1	1	1	0	0	1	1	0	0	0	0	1	1	2	1	1
37IJ3	1	1	1	1	2	1	2	1	1	3	1	1	3	1	1	2	1	1	1	1	1	1	1	1	3	1	2	2	1	1	1	1	1	1	1	4	0	0	1	1	0	0	0	0	2	1	2	1	2
37IJ4	1	3	1	1	1	1	2	1	2	4	1	1	2	2	2	2	1	2	2	2	2	2	2	3	5	1	3	2	2	1	2	1	1	1	1	2	0	0	1	1	0	0	0	0	1	1	1	1	2
37IJ5	2	3	2	2	3	1	4	2	0	4	2	3	0	0	0	4	1	2	3	0	0	4	2	2	8	3	3	3	0	1	0	2	0	1	1	1	1	1	2	2	0	1	1	0	2	4	1	1	1
37IJ6	1	1	1	1	1	1	1	2	1	5	1	1	2	0	1	1	1	1	1	0	1	1	1	1	3	1	1	1	0	6	1	1	1	1	1	4	0	0	2	1	0	0	0	0	2	1	1	1	2
37IJ7	2	1	5	0	0	3	1	1	2	2	0	0	0	1	1	1	1	1	1	1	1	0	1	1	7	2	1	2	1	2	1	1	1	9	1	1	0	1	2	1	0	0	0	0	0	0	1	1	2
37IJ8	1	1	1	1	4	1	2	2	1	2	1	1	2	1	1	1	1	1	1	1	1	0	1	2	6	2	2	3	1	1	1	1	1	1	1	3	1	1	1	1	1	1	1	1	1	1	2	1	1
37IJ9	1	1	1	1	1	1	1	1	1	2	2	2	2	1	1	1	1	1	1	1	1	1	1	1	4	2	1	2	1	2	1	1	2	1	1	1	1	1	1	1	1	1	1	1	1	1	2	1	2
37IJA	2	1	2	2	5	1	4	3	0	2	3	2	4	4	2	4	0	3	1	3	1	0	0	5	0	1	3	10	2	2	1	2	1	1	2	4	0	0	2	3	0	0	0	0	0	2	1	1	1
37IJB	2	5	6	2	4	4	7	3	8	12	11	2	5	2	2	2	10	4	2	2	5	2	3	6	23	6	5	6	2	2	2	4	5	6	2	4	3	1	2	2	1	2	1	1	3	3	16	2	3
37IJC	1	1	1	1	1	1	1	1	2	4	1	1	2	0	0	2	1	1	1	1	1	1	1	1	9	2	1	1	0	1	1	1	2	1	1	2	1	2	1	1	1	2	2	0	1	1	1	1	1
37IJD	1	1	1	1	1	1	9	1	0	3	3	1	2	1	1	1	3	1	1	1	1	1	1	1	3	1	2	3	1	1	1	1	1	1	1	1	1	3	1	1	1	1	1	1	1	1	1	1	1
37IJE	2	2	1	2	5	3	4	2	1	4	3	2	6	2	2	3	1	2	2	2	2	4	2	2	3	1	2	3	2	3	2	2	1	1	2	3	0	0	2	4	0	0	0	0	0	2	3	2	3
37IJF	1	1	1	1	2	8	6	1	0	2	1	1	2	1	1	1	1	1	1	1	1	1	1	1	0	0	1	2	1	1	1	1	1	1	1	1	0	2	1	2	1	0	0	1	0	1	1	1	2
37IJG	1	0	0	1	0	1	4	1	0	0	1	1	2	0	0	1	0	0	0	0	0	0	0	0	0	0	0	2	0	0	0	1	2	2	1	3	0	0	2	2	0	0	0	0	0	1	1	3	1
37IJH	3	4	4	3	6	4	7	3	5	11	7	4	11	4	3	7	5	4	4	4	4	4	4	4	18	6	6	7	4	6	4	3	4	2	2	8	0	1	4	10	0	1	1	0	4	3	4	5	8
37IJI	1	2	1	1	1	1	1	1	2	4	1	1	2	2	1	3	2	2	2	2	2	2	2	2	4	2	4	2	3	3	2	1	2	1	1	1	0	0	1	1	0	0	0	0	0	2	0	1	1
37IJJ	1	1	1	1	3	1	3	1	1	3	3	1	2	1	1	2	1	1	1	1	1	1	1	1	3	1	1	3	1	1	1	1	1	1	1	1	1	2	1	3	2	2	2	1	5	1	1	1	2
37IJK	2	2	2	3	3	3	4	2	3	4	2	3	6	3	4	3	2	2	3	4	3	4	2	2	9	2	3	3	3	4	3	3	4	4	8	1	0	0	2	2	0	0	0	0	3	3	5	1	1
37IJM	1	6	2	2	3	2	8	1	6	9	3	2	3	4	4	3	4	3	4	4	4	3	4	3	18	4	4	2	3	5	4	2	2	2	2	2	0	0	2	0	0	0	0	0	0	2	4	0	0
37IJN	1	1	1	1	1	1	2	1	1	2	2	1	2	1	1	1	1	1	1	2	1	1	1	1	4	1	1	1	1	1	1	2	1	1	1	2	0	0	1	1	0	0	0	0	1	1	1	1	1
37IJP	1	2	1	0	1	1	0	1	2	4	1	1	0	2	2	1	1	2	2	2	2	2	2	1	7	2	2	2	2	1	2	0	1	1	1	2	0	0	1	1	0	0	0	0	1	1	1	0	0
37IJQ	1	1	1	2	3	1	2	1	1	3	2	2	4	1	1	1	2	1	1	1	1	1	1	2	3	1	2	2	1	1	1	1	1	1	2	2	0	1	1	1	0	1	1	1	1	2	3	1	2
37IJR	1	2	1	1	2	3	2	1	0	6	2	1	2	3	2	2	1	2	1	2	1	1	2	2	3	1	3	3	2	1	2	1	1	1	1	2	1	1	2	2	1	1	1	1	3	1	1	1	1
37IJS	1	1	1	1	1	1	1	1	0	2	1	1	2	1	1	1	1	2	1	1	1	1	1	1	3	1	1	1	1	3	1	1	6	9	1	1	1	0	1	1	1	0	0	0	2	1	1	1	1
37IJT	2	1	1	2	3	1	1	2	1	2	3	2	2	1	1	2	1	1	1	1	1	1	1	1	3	1	1	5	1	2	1	2	1	1	2	4	0	0	2	3	0	0	0	0	1	2	5	3	3
37IJU	0	0	0	0	0	0	1	0	0	0	9	0	0	0	0	0	0	0	0	0	0	0	0	0	0	0	0	0	0	0	0	0	1	0	0	0	0	0	0	0	0	0	0	0	0	11	0	0	0
37IJV	1	1	0	1	1	1	1	1	1	6	1	1	1	1	1	1	1	1	1	0	1	1	1	1	4	0	1	1	1	1	1	1	1	1	1	0	1	0	1	1	1	0	0	1	0	1	1	2	2
37IJW	1	1	3	1	2	1	3	2	2	2	1	1	2	1	1	1	1	1	1	1	1	1	1	2	11	2	1	2	1	1	1	1	1	2	1	3	1	1	1	2	1	1	1	1	1	1	1	1	2
37IJX	2	3	3	2	4	2	4	2	3	9	2	2	7	4	5	5	3	3	3	3	2	5	2	4	11	3	7	5	4	2	3	3	1	2	2	3	0	1	2	2	0	0	1	0	2	2	2	3	4
37IJY	1	1	2	1	4	1	2	1	1	3	2	1	2	1	1	1	1	1	1	1	1	0	1	1	1	1	1	2	0	1	1	1	1	1	1	1	0	0	0	0	0	0	0	0	0	1	0	1	2
37IJZ	1	1	1	1	1	6	1	1	1	5	1	1	4	1	1	1	1	2	1	1	2	1	1	1	3	1	1	1	1	1	1	1	1	1	1	2	1	0	1	1	1	1	1	0	1	1	1	1	2
37IK0	3	2	2	2	3	2	4	2	0	5	3	2	5	2	3	2	2	2	2	2	2	1	2	2	7	2	2	2	2	2	2	2	2	3	2	2	0	0	3	3	0	0	0	0	4	2	2	2	2
37IK1	1	1	1	1	1	1	2	1	1	2	2	1	2	1	1	1	1	1	1	1	1	2	1	1	1	0	1	1	1	1	1	1	1	1	1	1	0	0	1	1	0	0	0	0	0	1	1	1	2
37IK2	2	1	2	1	1	1	2	2	1	3	1	1	1	1	1	1	1	1	1	1	1	0	1	1	3	1	2	1	1	1	1	1	1	1	1	2	2	1	1	1	1	1	1	1	1	1	2	1	1
37IK3	2	1	1	2	9	2	3	3	2	6	3	2	5	2	2	2	1	2	1	2	2	2	2	2	4	4	2	3	2	2	2	2	3	1	1	3	0	0	2	3	0	0	0	0	0	2	2	2	2
37IK4	3	2	3	3	6	4	4	3	4	7	3	3	9	3	3	6	3	3	3	3	3	3	3	4	6	1	5	8	2	3	3	3	3	2	4	4	0	0	6	5	0	0	0	0	2	3	3	4	4
37IK5	3	9	9	6	4	6	1	1	6	12	2	2	0	5	3	2	2	4	3	3	5	7	5	4	10	5	6	1	2	5	6	3	3	10	2	5	0	0	0	2	0	0	0	0	0	3	1	4	4
37IK6	1	0	3	1	2	5	3	1	0	0	1	0	2	0	0	0	0	0	0	0	0	0	0	0	0	0	0	0	0	11	0	1	3	0	1	4	0	0	0	0	0	0	0	0	0	1	0	2	4
37IK7	9	12	0	2	9	17	13	9	23	36	12	13	5	24	24	9	19	26	24	30	23	29	13	16	65	21	6	4	27	23	20	4	8	5	7	11	0	0	0	0	0	0	0	0	0	10	2	3	6
37IK8	1	1	1	1	1	1	2	1	1	3	2	2	2	2	2	1	1	1	1	1	1	1	1	1	3	1	1	1	1	1	1	1	1	1	1	2	1	1	1	2	1	1	1	1	2	1	1	1	1
37IK9	2	4	3	1	1	1	2	2	3	2	1	2	5	2	2	2	3	2	1	2	2	2	3	2	20	3	2	1	2	1	2	1	1	1	1	4	1	1	1	1	1	1	1	1	1	1	1	1	3
37IKA	0	0	0	0	1	1	0	0	1	2	1	0	0	0	0	0	2	0	1	0	0	6	1	0	19	5	1	1	0	0	0	0	0	0	0	0	0	0	0	0	0	0	0	0	0	0	0	0	0
37IKB	1	1	2	1	2	1	2	1	1	10	1	1	2	1	1	1	1	1	1	1	1	1	1	1	5	1	1	1	1	1	1	1	1	1	1	1	1	1	1	1	1	1	1	1	2	1	1	1	3
37IKC	1	3	3	1	2	2	2	1	5	7	2	1	6	6	4	2	0	4	4	5	5	3	4	3	5	5	5	3	3	2	4	1	1	2	3	2	0	0	2	3	0	0	0	0	0	1	0	3	5
37IKD	2	1	1	1	2	2	2	1	1	3	3	1	2	2	2	1	1	2	1	2	2	2	1	1	3	7	2	2	2	1	2	1	1	1	2	2	1	1	1	1	1	1	1	2	4	1	1	1	3
37IKE	2	1	5	2	6	2	6	2	1	4	4	2	7	1	1	3	1	1	1	1	1	1	1	1	4	1	2	6	1	1	1	2	3	1	1	5	1	0	1	4	1	1	1	1	2	2	3	1	1
37IKF	1	1	1	1	1	1	1	1	3	2	2	1	4	1	1	2	1	1	2	1	1	1	1	1	3	4	2	2	1	1	1	1	1	2	2	2	0	0	1	2	0	0	0	0	0	1	2	1	1
37IKG	1	1	1	1	3	1	4	1	1	6	2	2	4	2	1	2	1	2	2	2	2	2	2	2	3	0	2	4	2	1	2	1	1	0	3	3	0	0	1	2	0	0	0	0	0	1	2	1	1
37IKH	1	1	1	1	1	1	2	1	1	2	1	1	1	1	1	1	1	1	1	1	2	1	1	1	3	1	3	1	1	1	1	1	1	1	1	2	2	1	1	2	2	1	1	1	1	1	1	1	2
37IKI	0	1	0	0	0	0	0	0	1	0	0	0	0	0	0	0	1	0	0	0	0	0	0	0	3	1	0	2	0	0	0	0	0	0	2	0	0	0	0	0	0	0	0	0	0	0	0	0	0
37IKJ	2	3	3	1	5	3	2	2	2	4	2	1	2	1	1	3	2	2	2	1	2	2	2	2	4	2	3	6	1	7	2	1	1	3	2	3	1	1	2	3	1	1	0	1	4	1	2	2	3
37IKK	1	2	1	1	1	1	1	1	1	4	2	1	0	2	2	2	1	2	0	2	2	0	2	2	1	0	3	2	1	1	2	1	1	0	1	2	0	0	1	2	0	0	0	0	0	1	0	1	1
37IKM	1	2	1	1	2	1	2	1	2	5	2	1	2	2	2	2	1	2	2	2	2	2	2	2	4	1	2	3	2	1	1	1	1	1	1	2	0	0	1	3	0	0	0	0	0	1	2	1	1
37IKN	2	2	2	2	2	2	3	2	3	5	3	2	6	2	2	1	2	2	2	2	2	2	2	2	8	4	2	3	2	2	2	2	2	1	2	4	0	0	3	3	0	0	0	0	6	2	2	2	3
37IKP	1	1	2	1	2	1	2	1	1	4	1	1	2	1	1	4	1	1	1	1	1	1	1	1	9	0	3	5	1	1	1	1	1	1	1	1	2	1	1	1	1	1	1	1	1	1	1	1	11
37IKQ	1	0	0	1	2	1	2	1	0	0	2	1	4	0	0	0	0	0	0	0	0	0	0	0	0	0	0	0	0	1	0	1	1	0	1	4	0	0	1	2	0	0	0	0	0	1	1	1	2
37IKR	4	3	4	3	5	5	4	4	2	5	4	4	4	3	3	5	3	3	3	4	5	3	5	5	13	6	5	9	5	3	3	3	4	2	2	4	1	2	5	6	1	1	1	1	5	4	1	2	4
37IKS	1	1	1	1	1	1	2	1	0	2	1	1	3	1	1	11	1	1	1	1	1	1	1	2	1	1	4	1	1	1	1	1	1	1	2	2	0	0	2	2	0	0	0	0	1	2	1	1	2
37IKT	1	1	1	1	1	1	1	1	2	2	1	1	2	1	2	1	1	1	1	1	1	1	1	1	4	1	1	1	1	2	1	1	2	1	1	0	1	1	1	1	1	1	1	1	1	1	1	1	1
37IKU	1	0	0	1	1	1	3	1	0	0	2	1	0	0	0	0	0	0	0	0	0	0	0	0	0	0	0	0	0	1	0	1	0	0	1	1	0	0	0	1	0	0	0	0	0	1	1	0	0
37IKV	0	1	0	1	2	0	2	1	1	2	1	1	2	1	1	2	1	1	1	1	0	1	1	1	3	1	1	1	1	0	0	1	0	1	0	0	0	0	0	2	0	0	0	0	2	1	1	1	1
37IKW	3	1	3	5	8	3	5	3	1	5	4	3	3	3	2	5	1	3	1	2	4	4	1	2	3	1	3	5	3	4	1	4	3	3	2	3	1	1	6	8	1	1	1	1	5	5	4	2	3
37IKX	1	2	1	1	3	2	1	1	1	4	1	1	2	2	2	2	2	1	2	2	2	2	2	2	6	1	3	2	2	1	2	2	1	1	1	1	0	1	1	2	1	0	1	0	1	1	2	1	1
37IKY	1	1	1	1	9	1	2	1	0	3	1	1	2	0	0	1	1	1	1	0	0	1	1	3	2	0	1	1	0	1	0	1	1	1	2	1	0	0	1	1	0	0	0	0	0	2	1	1	2
37IKZ	1	1	1	1	1	1	2	1	1	5	2	1	2	1	1	1	1	1	1	1	1	1	1	1	3	1	2	1	1	1	1	1	1	1	2	2	1	1	2	2	1	1	1	1	0	1	2	1	2
37IM0	2	1	1	1	3	2	2	1	1	0	1	1	4	1	1	2	1	1	1	1	1	1	1	1	2	1	2	0	1	2	1	1	1	1	1	1	0	0	1	3	0	0	0	0	2	1	1	1	2
37IM1	3	2	2	3	1	2	2	3	2	8	1	1	2	2	2	2	2	2	2	2	2	1	2	2	7	2	2	2	2	2	2	5	2	2	2	2	1	1	1	2	1	1	1	1	2	2	1	1	1
37IM2	1	2	1	1	2	1	2	1	1	7	2	1	4	2	2	3	1	2	2	2	2	3	2	2	3	1	4	5	2	5	2	1	2	1	2	2	0	0	1	2	0	0	0	0	0	1	1	1	2
37IM3	1	1	1	1	1	1	1	1	0	2	1	1	2	1	0	1	1	1	0	1	1	1	1	1	3	1	2	1	1	1	1	1	1	0	1	1	0	0	1	1	0	0	0	0	0	1	1	1	2
37IM4	1	3	1	1	2	1	2	1	2	4	2	1	4	3	3	2	2	3	2	3	1	2	3	4	5	2	6	4	3	1	3	1	1	4	1	2	0	0	2	4	0	0	0	0	0	1	3	2	2
37IM5	1	1	1	1	1	1	1	1	0	2	2	1	2	1	1	1	1	1	0	1	1	1	1	1	3	0	1	1	1	2	1	1	2	1	1	3	1	1	1	1	1	1	1	0	1	1	1	1	2
37IM6	2	3	2	2	6	3	4	2	3	6	4	2	9	3	3	2	3	3	3	3	3	3	3	3	2	3	4	1	3	2	3	2	2	2	2	3	2	3	2	2	2	3	1	1	4	2	1	3	4
37IM7	2	1	1	2	2	2	2	2	1	2	3	3	4	1	1	1	1	1	1	1	1	1	1	1	2	1	1	1	1	2	1	2	1	0	1	1	0	0	1	1	0	0	0	0	0	3	3	2	3
37IM8	1	1	1	1	1	1	1	1	1	2	1	1	2	1	1	1	1	1	1	1	1	1	1	1	4	0	1	1	1	1	2	1	1	1	1	0	1	1	1	1	1	0	1	1	1	1	2	1	2
37IM9	1	2	1	1	1	2	2	1	0	4	2	1	2	2	2	4	1	2	0	2	2	2	1	2	3	0	2	6	0	1	2	1	1	1	1	3	0	0	2	3	0	0	0	0	0	1	2	1	2
37IMA	1	1	1	1	2	1	2	1	0	3	2	1	2	1	1	1	1	1	1	1	1	1	2	1	3	1	5	2	1	1	1	1	1	1	1	0	0	1	2	2	1	1	1	1	1	1	1	1	1
37IMB	1	1	1	1	1	3	4	1	2	2	1	1	2	1	1	1	1	1	1	1	1	1	1	1	3	1	1	1	1	1	1	1	1	1	2	1	1	1	1	2	1	1	1	1	2	1	2	1	1
37IMC	3	1	5	1	1	1	1	5	5	11	1	1	2	1	1	2	1	1	1	1	1	1	2	1	7	2	3	1	1	1	1	1	1	1	3	2	1	1	2	2	1	1	1	1	1	2	4	2	2
37IMD	1	2	1	1	1	1	2	1	3	4	2	1	2	2	2	2	0	2	2	2	2	2	2	2	6	2	2	6	2	1	2	1	1	1	1	2	0	0	1	1	0	0	0	0	0	1	1	1	1
37IME	0	0	0	0	0	0	0	0	2	0	0	0	0	1	0	0	2	2	0	5	2	2	2	1	7	5	1	0	4	0	2	0	0	0	0	0	0	0	0	0	0	0	0	0	0	0	0	0	0
37IMF	1	1	2	2	2	2	2	1	1	3	1	1	2	1	2	2	1	1	1	1	1	1	1	1	3	1	1	2	1	2	1	1	1	1	1	3	0	0	2	2	0	0	0	0	0	1	1	2	2
37IMG	1	0	0	1	1	1	2	1	0	0	2	1	4	0	0	0	0	0	0	0	0	0	0	0	0	0	0	0	0	1	0	1	1	0	1	2	0	0	1	3	0	0	0	0	0	1	1	1	2
37IMH	2	3	4	2	3	2	2	2	3	6	2	2	6	2	2	4	2	2	3	2	3	1	8	3	8	3	7	4	3	4	3	2	2	1	2	3	0	0	1	0	0	0	0	0	5	2	2	2	3
37IMI	1	1	1	1	1	1	1	1	1	3	1	1	2	1	1	1	1	1	1	1	1	1	1	1	3	1	1	1	1	2	1	1	1	1	1	1	0	0	1	1	0	0	0	0	0	0	1	1	3
37IMJ	1	5	4	2	1	1	3	1	8	20	2	2	2	3	5	3	3	6	6	3	2	5	7	6	17	5	6	4	4	2	4	1	1	1	2	1	0	11	1	1	0	3	3	1	2	1	2	1	1
37IMK	3	3	3	3	3	3	4	3	2	5	2	2	5	3	3	3	2	3	3	3	3	3	4	3	7	1	3	3	3	3	3	3	4	5	4	7	0	0	2	3	0	0	0	0	1	3	3	3	4
37IMM	2	1	2	2	6	2	4	2	1	3	4	2	5	1	1	2	1	1	1	1	1	0	1	1	0	1	1	6	1	3	1	2	2	1	2	3	0	0	2	5	0	0	0	0	0	2	2	2	2
37IMN	0	0	0	0	0	0	0	0	0	0	0	0	0	0	0	0	0	0	0	0	0	0	0	0	0	0	0	0	0	0	0	0	0	0	0	0	0	0	0	0	1	1	1	0	0	0	0	0	0
37IMP	1	1	1	1	1	1	1	1	1	3	1	0	2	1	1	1	1	1	1	1	1	0	1	2	2	1	1	0	0	1	1	1	1	0	1	1	0	0	0	0	0	0	0	0	0	1	0	1	1
37IMQ	1	1	1	1	2	1	1	1	2	2	1	1	2	1	1	1	0	1	1	1	1	1	1	1	3	2	1	1	1	1	1	1	1	0	0	2	0	0	0	0	0	0	0	0	0	1	0	2	2
37IMR	3	5	2	2	6	2	4	2	5	17	5	2	5	4	4	6	5	4	5	4	4	4	5	5	21	6	9	15	4	4	4	2	3	2	2	3	0	1	4	5	1	1	1	1	3	2	2	4	6
37IMS	1	1	0	1	1	1	2	2	1	2	1	1	1	1	1	1	0	1	1	1	1	1	1	1	5	1	1	1	1	1	1	1	1	1	1	2	0	0	1	1	0	0	0	1	0	1	1	1	1
37IMT	2	2	2	2	2	5	2	2	3	5	3	3	3	2	2	2	2	2	2	2	2	2	3	2	10	4	4	3	2	3	3	2	3	1	2	3	0	1	2	2	0	1	5	1	1	2	2	2	3
37IMU	1	0	0	1	3	1	2	1	0	0	2	1	0	0	0	0	0	0	0	0	0	0	0	0	0	0	0	0	0	1	0	1	1	0	1	1	0	0	1	2	0	0	0	0	0	1	0	1	1
37IMV	1	1	1	1	1	1	2	1	1	2	1	1	1	1	1	2	1	1	1	1	1	0	1	1	3	1	1	2	1	1	1	1	1	1	1	2	2	1	2	2	1	1	1	0	2	1	1	1	1
37IMW	1	1	1	1	2	1	2	0	2	2	1	1	3	1	1	1	2	1	1	1	1	1	1	1	8	2	1	1	1	1	1	2	0	1	1	1	1	1	1	1	1	1	1	1	1	1	1	1	4
37IMX	1	1	1	1	1	2	1	1	0	2	2	2	2	1	1	1	0	1	1	1	1	0	1	1	1	1	1	1	1	2	1	1	1	1	1	0	1	1	1	1	0	1	1	0	3	1	1	0	0
37IMY	1	1	1	1	3	1	2	1	0	2	2	1	2	1	1	2	1	1	1	1	1	1	1	1	3	1	1	1	1	1	1	1	1	1	1	1	1	1	1	2	1	1	1	1	1	1	2	1	1
37IMZ	1	2	1	1	2	1	2	1	4	5	1	1	4	2	1	5	3	2	1	2	2	2	2	2	12	3	3	4	2	1	2	1	2	1	1	4	0	0	1	2	0	0	0	0	7	2	1	2	4
37IN0	1	0	1	1	1	1	1	1	0	0	1	1	2	0	0	0	0	0	0	0	0	0	0	0	0	0	0	0	0	0	0	1	1	1	1	1	0	0	1	1	0	0	0	0	0	1	1	1	1
37IN1	0	0	0	1	1	1	2	0	0	0	2	1	2	0	0	0	0	0	0	0	0	0	0	0	0	0	0	0	0	1	0	1	2	0	1	0	0	0	0	0	0	0	0	0	0	0	0	0	0
37IN2	1	1	1	1	1	1	2	1	1	2	1	1	2	1	0	2	1	1	1	1	1	1	1	1	3	1	1	1	1	1	1	1	1	2	1	1	1	1	1	1	1	1	1	1	1	1	1	1	1
37IN3	1	1	1	1	1	1	1	1	1	2	1	1	2	1	1	1	1	1	1	1	1	1	1	1	4	1	1	1	1	1	1	1	1	1	2	3	1	1	1	1	1	1	1	1	1	1	1	1	2
37IN4	1	1	1	1	2	1	2	1	0	4	1	1	2	0	0	2	2	1	1	0	1	1	1	1	6	2	1	2	1	1	0	1	1	2	1	1	1	1	1	1	1	1	1	1	1	1	2	1	1
37IN5	1	0	0	1	0	1	2	1	0	0	1	1	0	0	0	0	0	0	0	0	0	0	0	0	0	0	0	0	0	1	0	1	1	0	1	2	0	0	1	1	0	0	0	0	0	1	1	1	2
37IN6	2	5	2	2	9	2	5	2	3	12	4	2	7	5	6	2	4	4	5	4	3	5	5	5	12	4	8	5	4	3	3	2	2	1	2	3	1	1	4	5	1	1	1	1	5	3	2	2	2
37IN7	2	1	1	2	4	2	4	2	1	0	3	2	3	1	2	2	1	1	1	1	1	1	1	1	5	1	1	4	1	2	1	2	2	1	1	5	1	0	2	4	1	0	0	0	0	3	2	1	1
37IN8	1	3	1	1	1	1	2	1	3	11	2	1	2	4	3	5	3	4	4	4	4	4	4	6	10	3	9	6	4	2	4	1	1	2	1	1	0	0	2	3	0	0	0	0	2	1	1	1	2
37IN9	0	0	0	0	0	1	2	0	1	1	0	0	0	1	0	0	1	1	0	1	1	1	1	0	3	0	1	0	1	0	1	1	1	2	0	0	0	0	0	0	0	0	0	0	0	0	1	0	0
37INA	4	1	1	1	1	1	1	1	0	2	1	1	3	1	1	1	1	1	1	1	1	2	1	1	3	0	1	1	1	1	1	1	1	1	1	1	1	1	1	1	1	0	0	0	1	1	1	1	1
37INB	1	2	1	1	2	2	2	1	2	7	1	2	2	2	1	2	2	2	1	1	1	2	2	5	7	1	3	1	2	1	1	3	1	1	1	1	1	1	1	1	1	1	1	1	2	1	2	1	2
37INC	1	2	2	1	3	1	2	1	2	9	2	1	4	3	2	4	2	3	3	3	3	4	3	2	12	2	6	5	4	2	3	1	1	1	2	2	1	2	2	2	1	1	2	2	4	3	1	1	2
37IND	1	1	2	1	3	2	7	1	0	2	4	1	2	0	0	3	1	1	0	0	0	1	1	0	1	0	1	5	1	4	1	2	3	4	1	2	0	0	1	1	0	0	0	0	0	2	3	0	0
37INE	1	1	2	1	1	2	1	1	1	2	1	2	2	1	1	1	1	1	1	1	1	1	1	1	3	1	2	0	1	1	1	1	1	1	1	4	0	0	1	1	0	0	0	0	1	1	1	1	3
37INF	1	3	1	1	1	1	2	1	1	5	1	1	2	2	2	1	2	2	1	2	3	1	4	2	11	2	4	1	1	1	2	1	1	1	1	2	0	0	1	1	0	1	0	0	2	1	1	1	1
37ING	1	1	1	1	1	1	2	0	1	2	1	1	2	1	1	1	1	1	1	1	1	2	1	1	2	1	0	1	1	1	1	1	4	5	1	2	0	0	1	1	0	0	0	0	0	1	2	1	1
37INH	1	1	1	2	1	1	1	0	3	4	1	1	3	1	1	1	1	2	1	1	1	1	2	3	7	1	3	1	1	1	1	3	2	2	1	1	1	1	2	1	1	1	1	0	1	2	1	1	2
37INI	1	1	1	1	1	1	2	1	1	2	2	1	5	1	1	1	1	1	1	1	1	1	1	1	4	1	2	1	1	1	1	1	1	1	1	3	1	1	1	1	1	2	2	1	0	1	1	1	1
37INJ	1	2	1	1	2	1	3	0	3	5	4	1	5	2	2	3	2	2	2	2	2	2	2	2	4	3	3	1	2	2	2	1	1	1	1	2	0	0	1	2	0	0	0	0	0	1	1	1	3
37INK	1	0	2	6	2	4	3	1	0	0	2	3	2	0	0	0	0	0	0	0	0	0	0	0	0	0	0	0	0	5	0	2	0	0	0	1	0	0	0	0	0	0	0	0	0	2	1	0	0
37INM	4	2	1	2	2	2	5	3	4	5	1	2	2	2	2	2	2	2	2	2	2	3	2	2	9	2	3	8	2	2	2	2	3	1	1	5	1	0	1	2	1	0	1	1	2	2	4	2	3
37INN	2	2	2	3	4	3	3	2	1	4	3	2	4	2	2	4	2	2	2	2	3	0	2	2	6	1	4	5	2	3	2	3	3	1	1	2	0	0	4	4	0	0	0	0	0	2	3	1	2
37INP	2	3	2	1	2	1	1	2	2	7	1	1	2	2	3	3	2	3	2	3	2	2	2	4	8	1	2	6	4	1	2	1	1	1	1	3	0	0	1	1	0	0	0	0	2	1	4	1	2
37INQ	1	1	1	1	1	1	2	1	1	3	1	1	2	1	1	3	1	1	1	1	1	1	1	1	4	1	4	7	1	1	1	1	1	1	1	1	0	0	1	2	0	0	0	0	0	1	1	1	1
37INR	2	4	2	2	5	2	4	1	2	7	4	2	5	3	3	4	3	3	1	3	3	2	2	3	7	0	5	7	4	3	3	2	2	1	2	3	0	0	3	8	0	0	0	0	0	2	2	4	5
37INS	0	0	0	0	0	1	0	0	0	0	1	0	0	0	0	0	0	0	0	0	0	0	0	0	0	0	0	1	0	0	0	1	1	0	0	0	0	0	0	0	1	0	0	0	0	0	0	0	0
37INT	1	1	2	1	1	1	2	1	1	2	1	1	2	1	1	1	1	1	1	1	1	1	2	2	3	1	1	1	1	1	1	1	1	3	1	1	0	0	1	3	0	0	0	0	1	1	1	1	2
37INU	1	1	1	2	1	1	1	1	1	2	1	1	3	1	1	1	1	1	1	1	1	2	1	1	6	2	1	2	1	1	1	1	2	1	1	0	0	0	1	1	1	0	0	0	2	1	1	1	2
37INV	1	1	1	1	2	1	2	1	1	3	2	1	2	1	1	1	1	1	1	1	1	1	2	2	3	1	1	1	1	1	1	1	1	1	1	3	2	1	1	1	1	1	1	1	1	1	1	1	1
37INW	1	2	2	1	1	1	2	1	1	4	2	1	4	2	2	4	1	2	1	2	2	2	1	2	6	0	4	3	1	1	2	1	1	0	1	1	0	0	2	4	0	0	0	0	0	1	1	3	6
37INX	3	3	2	2	2	2	5	3	3	12	3	2	6	3	1	4	2	4	6	3	3	3	6	4	5	2	3	2	3	7	5	2	7	2	5	3	0	0	2	3	0	0	0	0	2	2	2	3	6
37INY	1	0	1	2	1	1	2	1	0	0	0	1	0	0	0	0	0	0	0	0	0	0	0	0	0	0	0	0	0	4	0	6	0	1	1	1	0	0	0	0	0	0	0	0	0	1	3	0	0
37INZ	4	2	2	2	4	2	2	4	2	3	3	2	6	3	2	2	0	2	2	2	2	1	2	2	4	1	2	1	2	3	2	2	2	1	0	4	0	0	0	0	0	0	0	0	0	2	2	2	3
37IP0	1	3	2	1	2	1	2	1	3	2	2	1	2	2	1	2	3	2	3	1	3	3	2	3	8	2	3	2	3	4	1	1	1	1	2	2	1	1	2	3	1	1	1	1	1	1	1	1	1
37IP1	1	1	1	1	1	1	1	1	1	2	1	1	2	1	1	1	1	1	1	1	1	1	1	1	3	1	1	1	1	1	1	1	1	1	1	0	0	1	1	1	0	0	1	1	1	1	1	1	2
37IP2	2	2	1	2	3	2	4	3	2	4	3	2	4	2	2	3	2	3	2	2	2	2	2	2	7	2	2	3	2	2	2	2	3	2	2	3	0	1	3	2	0	1	1	1	2	2	2	2	3
37IP3	1	2	2	1	4	1	1	1	3	9	2	1	2	2	1	1	3	3	2	2	2	1	2	2	9	2	11	2	2	2	1	1	1	5	1	2	0	0	2	0	0	0	1	0	4	1	2	1	2
37IP4	2	2	2	2	3	2	5	2	6	4	3	2	6	2	1	3	2	3	4	1	3	3	3	2	11	3	2	2	3	4	2	3	3	2	2	13	1	2	3	2	2	1	0	0	3	3	2	3	3
37IP5	1	1	1	1	1	1	2	1	4	5	1	1	5	2	2	1	2	2	2	2	2	2	3	3	8	3	3	1	2	1	2	2	1	1	1	1	0	0	1	2	1	0	0	1	0	1	1	1	1
37IP6	1	2	1	1	1	1	2	1	1	3	1	1	2	1	1	1	1	1	1	1	1	1	1	1	3	1	2	1	1	1	1	1	1	2	1	1	0	1	1	1	0	1	1	1	2	1	1	1	1
37IP7	2	3	2	2	6	2	3	2	3	6	2	2	2	5	4	3	3	5	5	5	5	4	4	5	11	3	5	6	5	2	5	2	2	0	2	4	0	0	2	2	0	0	0	0	2	2	3	4	5
37IP8	1	13	1	2	2	17	12	1	16	20	9	2	5	14	12	8	13	19	10	8	9	15	11	14	43	19	12	3	8	3	6	3	5	6	3	2	0	0	6	6	0	0	0	0	0	6	3	5	6
37IP9	2	3	3	2	5	1	5	2	7	11	4	2	7	4	3	4	3	5	3	4	4	5	5	5	17	4	11	7	4	3	4	2	2	2	2	3	1	1	4	4	0	1	1	0	5	2	2	2	3
37IPA	1	1	2	1	1	1	2	1	2	4	1	1	2	1	1	1	2	1	1	0	1	1	1	1	6	1	1	1	1	1	1	2	2	3	2	3	1	1	1	1	1	1	1	1	2	1	1	1	1
37IPB	1	1	4	1	1	1	1	1	0	3	1	1	2	1	1	1	1	0	1	1	1	1	1	0	3	0	1	0	1	1	1	1	1	1	1	2	0	0	1	1	0	0	0	0	2	1	1	1	1
37IPC	1	1	1	1	1	2	1	1	1	2	1	1	4	1	1	2	1	1	1	1	1	1	1	1	3	1	2	2	1	3	1	1	1	1	1	2	1	1	1	2	0	1	1	0	2	1	1	1	1
37IPD	1	1	1	1	2	1	1	1	1	2	2	1	2	1	1	1	1	1	1	1	1	1	1	0	0	0	0	0	1	0	1	1	1	1	1	1	1	0	0	0	1	0	0	0	0	1	0	1	1
37IPE	7	5	8	10	4	11	11	6	10	11	11	6	17	6	6	7	7	8	5	7	6	8	5	4	22	5	6	7	7	9	5	11	6	5	7	7	1	1	5	6	0	1	4	0	4	7	6	10	15
37IPF	1	1	1	1	1	1	1	2	1	2	1	1	2	1	1	1	1	1	1	1	1	0	1	1	3	0	1	1	1	1	1	1	1	1	1	2	2	1	1	1	1	1	1	1	2	1	1	1	1
37IPG	2	3	2	6	2	2	8	2	2	12	2	2	3	3	3	4	4	3	3	3	3	3	3	5	10	1	4	3	3	6	4	4	1	5	2	3	0	0	1	2	0	0	0	0	3	1	3	1	1
37IPH	1	1	1	1	1	1	1	1	2	2	1	1	2	1	1	1	1	1	1	1	1	1	1	1	3	1	1	1	1	1	1	1	1	1	1	2	1	1	1	2	1	1	1	1	1	1	1	1	3
37IPI	1	1	1	1	1	1	1	1	1	3	1	2	2	1	0	1	1	1	1	1	1	1	1	1	3	1	1	1	1	1	1	1	1	1	1	1	1	1	1	1	1	0	0	0	3	1	1	1	1
37IPJ	1	1	2	1	1	2	2	1	1	3	1	1	2	0	0	1	1	1	1	0	0	1	1	1	3	1	1	1	0	3	1	1	1	1	1	0	1	0	1	1	1	0	1	0	1	1	1	1	2
37IPK	1	3	1	1	1	1	2	1	3	5	2	1	2	1	2	1	1	2	1	2	1	2	1	2	5	3	1	1	2	1	1	2	1	1	3	2	1	1	2	2	1	1	1	1	1	1	2	1	2
37IPM	4	5	3	4	8	4	5	5	4	12	5	4	8	6	5	7	5	5	5	5	5	4	5	6	16	3	7	5	5	3	6	5	9	3	3	5	0	1	4	6	0	1	1	0	2	4	7	5	7
37IPN	1	1	1	1	2	1	2	1	1	3	2	1	2	1	1	2	1	1	1	1	1	1	1	1	4	1	1	2	1	1	1	1	1	1	1	1	0	0	2	2	0	0	0	0	1	1	1	1	0
37IPP	2	1	3	1	2	4	1	1	1	2	1	1	2	2	2	1	1	2	2	2	2	1	2	1	4	4	1	1	2	1	2	1	1	2	1	2	1	1	1	1	1	0	1	0	2	1	1	1	4
37IPQ	4	5	6	3	6	5	10	3	4	14	5	2	13	5	6	6	4	6	6	6	6	6	8	5	13	4	8	7	5	2	6	3	5	2	3	6	1	1	2	5	1	1	1	1	3	3	7	2	2
37IPR	1	0	1	2	1	1	1	1	0	0	1	1	2	1	0	1	0	1	0	1	1	0	0	0	0	0	0	1	1	1	0	2	1	1	1	1	0	0	1	1	0	0	0	0	0	1	1	1	2
37IPS	1	1	1	1	1	1	1	1	0	1	2	1	1	0	0	1	1	1	1	0	1	1	1	1	1	1	1	1	0	2	1	1	1	1	1	1	0	0	1	1	0	0	0	0	1	1	1	0	0
37IPT	1	1	1	1	1	1	1	1	1	2	1	1	2	1	1	1	1	1	1	1	1	1	1	0	7	1	1	1	1	1	1	1	1	1	1	4	1	1	1	1	1	1	1	1	0	1	1	1	2
37IPU	0	1	1	1	1	1	1	0	0	2	1	0	2	1	0	1	1	0	1	1	1	0	1	1	4	1	1	1	1	0	1	1	0	1	1	0	1	1	1	1	2	1	1	1	1	1	1	0	0
37IPV	1	0	0	1	1	1	1	1	0	0	2	1	2	0	0	1	0	0	0	0	0	0	0	0	0	0	0	1	0	0	0	1	1	1	0	1	0	0	0	0	0	0	0	0	0	1	0	1	1
37IPW	1	2	1	1	2	1	3	1	3	4	1	1	2	2	1	1	2	2	2	2	2	2	2	2	6	2	2	1	2	1	2	1	1	0	1	1	0	0	1	2	0	0	0	0	0	1	1	0	0
37IPX	3	4	2	2	6	2	4	4	4	12	4	2	3	4	4	2	2	4	4	4	4	3	5	3	11	3	2	2	5	1	4	2	3	1	1	6	1	1	3	5	1	2	1	1	2	2	2	2	3
37IPY	1	2	1	1	4	2	2	1	5	5	2	1	3	2	1	1	2	2	1	2	2	2	2	2	9	1	2	2	2	1	2	1	1	4	1	1	0	0	2	2	0	0	0	0	6	1	1	1	2
37IPZ	1	3	2	1	1	1	2	1	3	8	1	1	2	3	2	2	2	3	3	3	3	3	4	4	5	2	2	2	3	1	3	1	1	1	1	4	0	0	6	3	0	1	1	0	4	1	1	1	1
37IQ0	6	4	4	4	9	8	7	5	4	10	8	5	9	5	2	5	4	3	5	7	5	3	5	5	13	4	6	11	5	6	5	5	4	4	4	4	1	0	6	6	0	0	0	0	4	4	3	4	7
37IQ1	1	1	2	1	2	1	6	1	1	2	3	1	2	1	1	2	1	1	1	1	1	1	1	2	4	0	1	2	1	2	1	1	3	1	1	0	0	0	0	1	0	0	0	0	1	1	1	1	1
37IQ2	0	0	0	0	0	0	0	0	0	0	0	0	0	0	0	0	0	0	0	0	0	0	0	0	0	0	0	0	0	0	0	0	0	0	0	0	1	1	0	0	1	1	1	1	0	0	0	0	0
37IQ3	3	4	4	3	6	4	3	3	2	12	7	4	8	4	4	2	4	5	4	5	4	4	5	4	13	4	4	4	4	2	4	3	3	4	4	6	1	1	3	6	1	2	2	1	3	4	2	2	2
37IQ4	1	1	1	1	1	1	2	1	1	2	2	1	4	1	1	3	1	1	1	1	1	1	1	1	3	1	0	3	1	2	1	1	1	1	1	2	0	0	1	1	0	0	0	0	0	1	1	1	1
37IQ5	1	4	1	1	1	1	1	1	2	6	1	1	2	2	2	1	1	2	2	1	2	2	1	2	8	0	2	1	2	1	2	1	1	1	1	3	1	1	1	1	1	0	1	1	1	1	1	1	1
37IQ6	1	2	3	1	4	1	3	1	1	4	4	1	3	2	0	4	1	1	1	2	2	2	1	2	8	1	3	9	2	1	2	1	1	1	1	3	0	0	2	3	0	0	0	0	0	1	2	2	3
37IQ7	1	1	1	1	2	1	1	1	1	2	1	2	0	1	1	2	1	1	1	1	1	2	1	1	1	0	1	1	1	1	1	1	2	1	1	2	0	0	1	1	1	1	1	0	1	1	1	1	1
37IQ8	1	4	0	1	3	1	2	1	3	12	2	2	7	0	0	3	2	3	4	0	1	4	8	4	3	2	5	7	0	2	0	1	1	1	0	2	0	0	2	7	0	0	0	0	1	1	0	1	4
37IQ9	2	3	2	2	2	3	5	2	3	9	4	3	5	3	3	3	3	3	3	3	3	4	3	3	11	3	6	5	3	3	3	2	2	2	2	3	0	0	4	3	1	1	1	1	1	2	4	2	2
37IQA	4	1	1	1	5	1	5	4	1	2	1	1	2	1	1	1	1	0	1	1	1	1	1	1	1	1	1	1	1	1	1	1	1	1	1	6	0	0	1	1	0	0	0	0	0	1	5	2	2
37IQB	1	0	0	1	1	1	1	1	0	0	1	1	0	0	0	0	0	0	0	0	0	0	0	0	0	0	0	0	0	1	0	1	0	0	1	2	0	0	0	0	0	0	0	0	0	1	1	1	2
37IQC	2	2	2	3	4	3	3	2	4	5	5	2	4	2	2	2	3	2	2	2	2	2	2	2	17	4	2	2	3	10	3	3	5	5	2	3	0	1	2	2	0	1	1	1	3	3	3	2	3
37IQD	7	1	1	7	3	17	16	13	3	6	1	2	0	2	2	0	0	4	1	4	4	2	3	6	4	2	1	0	6	85	5	7	0	0	5	6	0	0	9	1	0	0	0	0	0	4	2	0	0
37IQE	1	2	2	1	1	1	2	1	2	8	1	1	2	1	1	1	1	1	1	1	1	2	2	1	3	3	1	1	1	0	1	2	1	2	1	1	1	1	2	1	0	1	1	0	1	1	1	1	2
37IQF	1	1	1	1	2	1	1	1	0	1	2	1	4	2	1	1	1	1	1	2	1	2	1	1	1	1	1	2	1	1	1	1	1	1	1	2	0	1	1	2	0	0	0	1	0	1	1	1	2
37IQG	1	1	1	1	2	8	2	1	1	3	1	1	3	1	1	1	2	1	1	1	1	1	1	1	5	2	1	1	2	1	1	1	1	1	1	2	0	0	2	3	0	0	0	0	0	1	1	1	2
37IQH	1	4	1	1	2	1	2	2	7	8	2	1	3	3	6	3	4	5	4	5	4	4	6	7	5	3	6	6	4	2	6	1	1	1	2	1	0	0	5	2	0	0	0	0	3	1	1	2	3
37IQI	1	0	0	2	2	1	2	1	0	0	2	1	2	0	0	0	0	0	0	0	0	0	0	0	0	0	0	0	0	2	0	1	1	0	1	3	0	0	1	2	0	0	0	0	0	1	1	1	2
37IQJ	1	1	1	1	1	2	1	1	1	2	3	2	6	0	0	3	1	1	1	1	1	0	1	1	2	0	1	1	1	1	1	1	1	2	1	2	0	0	1	2	0	0	0	0	0	1	2	1	1
37IQK	1	2	2	1	4	1	2	1	2	4	2	1	1	2	2	3	1	2	3	2	2	2	2	2	8	2	3	3	2	2	2	1	1	2	1	1	1	3	2	2	1	3	2	3	2	1	1	1	1
37IQM	1	1	4	1	2	1	1	1	1	2	1	1	3	1	1	3	1	1	1	1	1	1	1	1	2	1	1	1	1	2	1	1	2	1	1	1	0	0	1	1	0	0	0	0	0	1	4	1	2
37IQN	2	3	2	2	2	2	4	2	3	6	2	2	4	3	3	4	3	3	3	3	3	2	3	3	11	3	3	4	3	3	3	2	2	2	2	2	0	0	3	2	0	0	0	0	4	2	3	1	2
37IQP	2	3	1	2	3	2	4	2	3	7	2	1	2	4	4	2	2	4	6	4	5	3	8	3	8	1	5	3	4	2	4	2	1	2	1	4	0	0	1	2	0	0	0	0	0	2	2	1	1
37IQQ	1	1	1	1	1	1	1	1	1	2	1	1	2	2	1	1	1	1	1	1	1	2	1	1	3	0	1	1	1	1	1	1	1	1	1	1	0	0	1	1	0	0	0	0	1	1	0	1	1
37IQR	1	1	1	2	5	1	2	1	2	4	2	1	2	2	2	3	1	2	2	2	2	2	2	2	8	2	1	3	2	1	2	2	1	1	0	2	0	0	1	1	0	0	0	0	0	1	1	1	2
37IQS	1	1	1	1	1	0	1	2	1	2	1	1	3	1	1	1	1	1	1	1	1	1	1	2	4	1	2	1	1	1	1	1	1	2	1	2	1	1	1	1	1	1	1	1	1	2	1	1	2
37IQT	1	1	1	1	1	1	2	2	0	7	1	1	2	2	1	1	1	1	1	1	1	2	1	2	3	1	2	2	1	1	1	1	1	1	1	3	0	1	1	1	0	1	0	1	2	1	2	1	1
37IQU	1	1	2	2	3	1	0	1	2	4	3	1	6	2	2	3	1	2	3	2	2	2	2	1	6	2	2	10	2	2	3	2	1	0	1	3	1	4	3	3	0	1	0	2	0	1	2	2	3
37IQV	2	2	5	2	2	2	2	2	2	2	3	2	3	1	1	2	2	1	1	1	1	1	2	2	9	2	1	2	1	1	1	2	2	6	2	1	0	1	2	1	0	0	0	0	0	2	1	1	2
37IQW	1	1	1	1	2	0	3	1	1	6	4	1	2	2	2	2	2	1	1	2	1	2	2	2	4	0	2	2	1	1	2	1	1	1	1	2	0	0	2	1	0	0	0	0	0	1	0	1	1
37IQX	1	1	1	1	1	1	3	1	1	3	1	1	2	1	1	1	1	1	1	1	1	1	1	1	3	1	1	2	1	2	1	1	1	1	1	2	0	0	1	1	0	0	0	0	0	2	1	1	1
37IQY	2	1	2	3	5	4	9	2	1	4	3	2	3	1	1	2	2	2	3	1	1	1	1	1	8	1	1	4	1	10	1	2	4	1	2	3	1	2	3	2	2	3	2	2	3	3	4	4	6
37IQZ	4	5	4	3	7	3	5	4	4	13	5	3	9	4	5	6	3	5	3	4	4	5	5	5	14	3	9	9	4	8	4	4	7	2	3	7	1	2	5	8	1	4	3	1	5	5	4	4	5
37IR0	3	3	2	3	5	3	4	3	3	9	4	2	6	3	4	2	3	4	3	4	4	3	5	4	10	3	6	3	2	3	3	3	2	3	3	3	0	0	3	4	0	0	0	0	8	3	2	2	3
37IR1	1	1	1	1	2	1	1	1	1	3	2	1	4	2	2	2	2	2	1	2	1	2	1	1	3	1	1	1	2	1	1	1	1	2	1	2	0	1	1	1	1	1	0	1	1	1	1	1	1
37IR2	1	1	2	2	1	3	2	1	1	4	1	1	2	1	1	1	1	1	1	1	1	1	1	1	5	1	1	2	1	2	1	2	1	1	1	1	0	0	1	5	0	0	0	0	0	1	1	1	2
37IR3	1	1	1	1	2	1	1	1	1	2	1	1	2	1	1	1	1	1	1	0	1	1	1	1	1	1	2	2	1	1	1	1	1	1	1	2	1	0	1	2	1	1	0	1	1	1	1	1	1
37IR4	4	1	3	3	3	2	7	4	5	2	3	4	4	1	1	2	2	1	1	1	2	1	2	1	9	4	1	1	1	3	1	2	2	4	1	6	0	0	3	5	0	0	0	0	0	2	2	4	1
37IR5	2	1	1	1	1	1	2	1	1	3	2	1	5	2	2	1	2	1	1	1	1	1	1	1	3	0	2	1	1	1	1	1	1	1	1	2	0	0	1	3	0	0	0	0	3	1	1	1	2
37IR6	3	2	3	4	5	3	7	3	2	8	6	3	6	5	4	5	2	4	4	4	4	4	3	3	6	1	4	2	5	2	4	4	3	2	2	5	0	1	2	3	0	0	1	1	2	3	2	2	3
37IR7	1	1	3	1	1	1	1	1	0	2	1	1	2	1	1	1	0	1	1	1	1	1	1	1	3	1	1	2	1	1	1	1	1	1	1	2	1	1	1	1	1	1	1	1	5	1	1	1	1
37IR8	1	1	1	1	1	1	1	1	0	3	2	2	2	1	0	1	1	1	1	0	1	1	1	1	3	0	1	1	1	1	1	1	1	1	1	3	0	1	1	1	1	1	1	1	2	1	3	1	1
37IR9	1	1	1	1	1	1	1	1	1	2	2	1	2	1	1	1	1	1	1	1	1	1	1	1	6	3	1	2	1	1	1	1	1	1	1	1	0	0	1	1	0	1	2	1	1	1	1	1	2
37IRA	2	1	1	1	2	1	2	2	2	2	1	1	1	2	1	1	1	1	1	2	1	2	1	2	4	2	1	2	2	1	1	0	1	1	1	3	1	0	1	2	1	1	1	1	1	1	1	1	1
37IRB	3	2	1	1	1	2	1	3	2	8	2	2	4	2	2	0	3	2	2	2	2	2	2	2	8	3	2	0	2	2	2	2	1	0	2	4	0	0	1	1	0	0	0	0	0	1	1	1	2
37IRC	1	1	1	1	1	1	2	1	1	2	1	1	3	0	0	2	0	1	1	1	0	1	2	2	1	1	0	1	0	1	0	1	1	0	1	4	0	0	1	1	0	0	0	0	0	1	1	1	1
37IRD	1	0	0	0	1	1	1	1	0	0	1	1	2	0	0	0	0	0	0	0	0	0	0	0	0	0	0	0	0	2	0	0	1	0	0	0	0	0	0	0	0	0	0	0	0	1	0	1	1
37IRE	2	1	1	1	3	3	2	2	1	2	2	1	2	1	0	3	1	1	1	1	1	1	1	1	3	1	1	3	1	1	1	1	1	1	1	3	0	0	2	1	0	0	0	0	3	2	1	2	2
37IRF	2	5	2	2	3	2	5	2	5	14	4	2	11	6	5	5	5	6	4	5	7	6	7	6	16	4	9	7	6	2	6	1	2	2	3	9	0	0	6	4	0	0	0	0	3	2	5	2	2
37IRG	1	1	1	1	1	1	1	1	0	4	1	1	2	1	0	2	1	1	1	1	1	1	1	1	3	0	1	1	1	1	1	1	1	1	1	1	1	1	1	1	1	2	2	1	1	1	3	1	1
37IRH	1	1	1	1	2	1	2	1	1	2	2	1	2	1	0	1	1	1	1	1	1	2	1	1	3	0	1	2	1	1	1	1	1	1	0	0	0	0	1	1	0	0	0	0	1	1	2	1	2
37IRI	2	1	1	1	1	2	1	1	1	4	1	1	2	1	1	2	1	1	1	1	1	1	1	1	3	1	2	1	1	1	1	1	1	1	1	2	1	1	1	1	1	1	1	1	1	1	1	1	2
37IRJ	1	3	1	1	3	1	2	1	3	8	2	1	2	3	3	1	2	3	4	3	3	3	3	4	12	3	4	1	3	1	3	1	1	1	1	2	0	0	2	2	0	0	0	0	0	1	1	1	1
37IRK	1	2	1	1	1	1	1	1	1	3	2	1	1	1	1	1	1	1	1	1	1	1	1	1	3	1	2	1	1	1	1	1	1	1	1	1	0	0	1	1	0	1	1	0	2	1	0	1	1
37IRM	1	1	1	1	1	1	2	1	1	4	2	1	3	1	0	1	1	1	1	1	1	1	1	1	4	1	1	2	1	1	1	1	1	1	1	2	1	1	1	1	1	1	1	1	1	1	1	1	2
37IRN	1	1	1	1	1	1	2	1	1	2	2	1	2	1	1	0	1	1	1	1	1	1	1	1	3	1	0	1	1	1	1	1	1	1	1	1	0	0	1	2	0	0	0	0	0	1	1	1	1
37IRP	1	2	3	6	1	5	2	2	4	5	2	2	2	2	2	2	2	2	2	2	3	2	2	3	11	2	2	2	2	2	2	3	1	7	1	2	0	1	3	2	0	3	1	1	1	1	1	1	1
37IRQ	1	1	0	1	4	1	1	1	1	2	2	1	3	1	1	2	1	1	1	1	0	1	1	1	2	2	1	2	0	1	1	1	1	2	1	2	0	0	1	2	0	0	0	0	0	1	1	1	2
37IRR	1	1	2	1	1	1	3	1	1	2	0	0	0	1	0	2	0	1	1	1	1	2	1	1	3	1	3	1	0	1	0	1	1	1	1	1	0	0	0	0	0	0	0	0	0	1	1	1	1
37IRS	2	3	3	2	5	3	2	2	3	9	2	2	4	5	6	4	3	6	9	5	5	5	3	3	9	2	5	4	6	2	3	1	1	1	1	5	1	0	1	4	2	1	1	1	2	2	3	2	3
37IRT	1	7	1	0	1	1	1	1	11	17	2	2	2	5	5	4	6	7	6	5	4	7	10	10	19	10	16	5	4	1	5	0	1	2	1	2	0	0	1	1	0	0	0	0	5	1	1	1	2
37IRU	1	1	1	1	1	1	1	1	0	2	1	1	1	1	1	1	1	1	2	1	1	1	1	1	3	1	1	1	1	1	1	3	2	1	1	1	0	0	0	1	0	0	0	0	0	1	1	1	2
37IRV	2	0	1	1	1	0	1	2	0	0	0	0	0	0	0	0	0	0	0	0	0	0	0	0	0	0	0	0	0	1	0	1	1	0	1	2	0	0	0	0	0	0	0	0	0	1	1	0	0
37IRW	1	1	1	1	3	1	1	1	1	3	2	1	2	1	1	1	1	1	1	1	0	1	1	1	4	1	1	3	1	2	1	1	1	1	1	3	1	1	1	2	1	1	1	1	1	1	2	1	1
37IRX	3	2	1	2	4	1	3	2	2	3	2	1	2	2	2	2	2	2	2	2	2	2	1	1	6	2	2	3	2	2	2	2	2	1	1	4	0	0	2	1	0	1	1	0	5	1	2	2	5
37IRY	7	6	15	9	6	7	11	5	16	17	7	9	10	10	9	2	7	9	9	8	7	5	10	14	49	20	5	6	9	19	10	14	4	3	6	7	0	4	9	10	0	0	1	0	3	11	5	7	6
37IRZ	1	1	1	1	2	1	2	1	1	2	2	1	2	1	1	2	1	1	1	1	1	1	1	1	3	1	1	2	1	1	1	1	1	1	1	1	2	1	1	2	1	1	1	1	1	1	1	1	2
37IS0	1	2	2	1	1	2	2	1	2	4	1	1	2	1	1	1	1	1	1	1	1	1	2	3	4	1	2	1	1	3	1	1	1	2	2	2	1	1	1	1	1	2	1	1	2	3	1	1	2
37IS1	2	1	1	1	2	1	2	2	1	7	1	2	2	2	2	7	1	1	2	2	2	2	2	2	5	1	3	1	2	1	2	1	2	1	1	3	2	1	2	1	1	0	1	1	1	1	1	2	2
37IS2	2	1	2	1	1	2	2	2	1	4	1	1	2	1	0	1	1	1	1	1	1	1	1	1	3	1	1	1	1	1	1	1	1	1	1	2	0	1	1	2	1	0	0	0	1	1	1	1	2
37IS3	1	1	2	1	2	1	2	1	1	2	1	1	2	1	1	3	1	1	1	1	1	0	1	1	3	1	3	2	1	2	1	1	2	1	1	0	0	1	2	3	0	1	1	1	2	1	1	2	2
37IS4	1	3	3	2	4	2	5	2	4	6	3	2	4	3	3	4	3	3	3	3	3	3	3	3	15	4	6	6	3	2	3	1	2	2	2	3	0	1	2	3	0	0	0	1	2	2	2	1	1
37IS5	1	1	1	1	3	1	2	1	0	5	2	1	2	1	1	1	1	1	1	1	1	1	1	3	1	0	3	1	0	1	1	1	1	0	1	2	0	0	1	1	0	0	0	0	0	1	1	1	1
37IS6	2	1	2	1	1	1	2	2	1	2	0	2	2	1	1	2	1	1	1	1	1	1	1	1	2	1	1	1	1	2	1	2	2	1	2	2	0	1	2	1	0	0	0	0	0	1	2	1	2
37IS7	1	1	1	1	2	1	2	1	1	2	2	1	2	2	2	1	1	2	1	2	3	2	1	2	4	0	3	2	2	1	2	1	1	1	1	2	0	0	1	1	1	0	0	0	0	1	1	1	1
37IS8	1	1	1	1	1	3	3	1	2	5	3	2	4	1	1	1	0	1	1	1	1	1	1	1	4	3	1	3	1	2	1	1	1	2	2	1	0	0	3	3	0	0	0	0	2	1	2	1	1
37IS9	3	4	3	2	3	2	2	3	7	15	2	2	3	3	4	4	3	3	3	3	3	1	4	4	26	7	3	3	3	3	3	3	2	2	1	4	0	0	4	2	0	0	0	0	2	2	1	2	3
37ISA	2	3	2	2	4	3	4	3	9	9	6	3	4	3	3	4	5	3	3	3	3	3	3	6	25	6	7	3	3	7	3	3	2	3	2	2	0	1	3	2	1	1	1	1	1	3	2	2	4
37ISB	1	1	1	1	2	4	3	1	2	5	1	2	3	1	1	3	1	1	1	1	1	1	2	3	6	2	2	2	1	1	2	1	4	1	1	1	0	1	2	2	0	1	1	1	2	1	2	2	2
37ISC	2	2	2	2	5	3	4	2	2	9	3	2	6	3	2	3	2	3	3	3	3	2	4	3	11	3	4	3	3	2	3	2	3	2	3	3	1	1	3	4	1	1	1	1	3	2	3	4	3
37ISD	1	1	1	1	3	1	3	1	1	4	2	1	3	1	1	1	1	1	1	1	1	1	1	1	6	1	4	5	1	1	1	1	2	3	1	1	1	0	2	3	1	0	1	1	3	1	3	1	1
37ISE	1	1	1	3	5	2	2	1	1	3	2	2	4	1	1	2	2	1	1	1	1	1	1	1	4	1	1	1	1	1	1	3	1	1	1	2	1	1	1	2	1	0	0	0	4	2	1	1	2
37ISF	1	1	1	1	2	1	1	1	0	2	2	1	3	1	0	2	1	1	0	1	0	1	1	2	4	1	1	2	1	1	1	1	1	1	1	2	0	0	1	1	0	0	0	0	1	1	1	0	0
37ISG	1	1	0	1	1	0	1	1	0	1	1	1	0	1	1	1	1	2	1	2	1	1	1	1	3	0	1	1	1	1	1	1	1	1	1	0	1	0	1	1	1	0	0	0	0	1	1	1	1
37ISH	1	1	1	1	2	1	3	1	1	2	2	2	2	2	2	1	1	1	1	2	1	2	2	1	3	1	2	2	2	1	1	1	1	1	1	1	0	0	1	1	0	0	0	0	1	1	1	2	2
37ISI	1	1	1	1	1	1	2	1	1	2	1	1	2	1	1	1	1	1	1	1	0	1	1	1	3	0	1	1	1	1	2	1	1	1	1	2	0	0	1	1	0	0	0	0	1	1	1	1	1
37ISJ	2	1	2	2	5	2	4	2	1	4	4	2	5	2	2	2	1	2	2	2	2	2	2	2	1	1	1	3	2	2	2	2	2	2	1	5	0	0	2	1	0	0	0	0	0	2	2	3	5
37ISK	2	3	2	2	4	2	4	2	3	9	4	2	4	4	3	2	3	4	4	4	4	4	5	4	9	3	5	3	4	3	3	2	2	1	3	5	0	1	3	4	0	0	0	1	0	2	2	2	3
37ISM	2	3	4	2	4	2	2	2	2	8	3	2	4	3	3	3	2	3	3	3	3	2	5	4	10	2	5	5	3	5	3	2	3	2	2	6	0	3	5	6	0	0	0	0	1	2	1	2	4
37ISN	1	1	1	1	1	2	2	1	1	2	1	1	2	1	1	1	1	1	1	1	1	1	1	4	3	1	1	2	1	2	1	1	1	2	1	1	0	0	3	3	0	0	0	0	0	1	2	2	3
37ISP	1	1	1	1	2	2	3	1	1	3	1	1	2	1	0	2	1	1	1	1	1	1	1	1	6	1	2	1	1	1	1	1	1	1	1	1	0	1	1	1	1	1	1	0	2	1	2	1	1
37ISQ	1	1	1	1	2	1	2	1	1	2	1	1	4	1	1	2	1	1	1	1	2	1	1	2	3	1	5	1	1	3	1	1	1	2	1	1	0	1	2	2	0	0	0	1	1	1	1	2	2
37ISR	1	2	1	1	2	2	2	2	1	6	3	2	1	1	1	1	2	1	1	1	1	1	1	1	9	1	0	3	1	2	1	1	2	1	1	2	0	0	3	2	0	1	1	0	2	2	1	1	2
37ISS	1	2	1	2	2	2	2	2	2	8	3	2	0	4	4	3	2	4	4	4	4	4	4	4	5	1	3	2	4	4	4	2	2	0	0	1	0	0	1	1	0	0	0	0	0	2	0	2	3
37IST	2	1	1	1	1	1	1	1	1	2	1	1	4	1	0	1	1	1	1	1	1	1	2	1	5	1	1	1	1	1	1	1	1	1	1	1	0	0	1	1	0	0	0	0	1	1	2	1	1
37ISU	2	2	3	2	5	2	5	2	2	7	3	2	4	2	2	5	2	2	2	2	2	2	3	2	11	1	3	4	2	2	2	2	2	2	3	3	4	1	3	4	1	1	1	1	4	2	2	2	2
37ISV	1	8	3	1	4	2	3	1	11	11	2	1	11	8	8	4	4	7	10	8	5	9	7	6	15	6	9	7	9	1	8	1	1	1	1	2	1	1	1	1	2	2	2	1	2	2	2	1	2
37ISW	1	1	1	1	1	1	1	1	1	4	0	1	3	1	1	1	1	1	1	1	1	1	1	1	2	1	1	1	1	1	1	1	1	0	1	2	0	0	1	1	0	0	0	0	1	1	1	1	2
37ISX	1	1	1	1	1	1	1	1	1	2	2	1	1	1	1	1	1	1	1	1	1	1	1	1	1	1	1	2	1	1	1	1	1	1	1	2	1	0	1	1	1	1	1	0	1	1	1	1	2
37ISY	1	3	2	5	1	2	2	1	3	8	2	1	2	3	3	1	3	2	4	3	3	3	6	3	11	3	5	2	3	3	3	7	1	3	3	2	0	1	1	3	1	2	1	2	1	2	2	1	2
37ISZ	2	1	1	1	1	1	2	2	1	3	1	1	2	1	1	2	1	1	1	1	0	1	1	1	8	1	1	2	1	1	1	1	1	1	1	2	0	1	1	2	0	1	1	0	2	1	2	1	2
37IT0	1	2	3	4	3	1	4	1	2	5	3	3	4	3	4	4	2	3	2	3	2	3	2	2	6	2	5	6	3	2	2	7	4	2	2	2	1	2	1	2	1	5	4	1	1	1	1	1	1
37IT1	1	2	1	1	2	1	2	1	2	5	2	1	4	2	2	2	2	2	2	2	2	2	2	3	7	1	5	4	2	2	0	1	2	3	1	2	0	0	1	2	1	0	0	0	0	1	1	1	2
37IT2	2	2	1	2	3	2	2	2	2	13	3	2	6	2	2	3	2	3	2	3	2	2	2	2	8	2	3	2	2	4	2	2	4	1	2	4	1	0	2	3	0	0	0	0	3	2	3	3	4
37IT3	1	0	1	1	2	1	1	1	0	0	2	1	1	0	1	1	0	0	1	1	0	1	0	0	0	0	0	0	1	0	0	1	0	0	1	1	0	0	0	1	0	0	0	0	0	1	1	1	2
37IT4	1	1	1	1	1	1	1	1	1	2	1	1	2	1	1	1	1	1	1	1	1	1	1	1	3	1	1	1	1	2	1	1	1	1	1	4	0	0	1	1	0	0	0	0	1	1	1	1	1
37IT5	1	1	1	1	1	1	1	1	1	2	1	1	2	1	1	1	1	1	2	1	1	1	1	1	3	1	1	1	1	1	1	1	1	1	1	2	1	0	1	1	1	1	1	1	4	1	1	1	2
37IT6	1	1	1	1	1	1	2	1	0	5	1	1	2	2	1	1	1	2	2	2	2	1	2	4	2	1	2	2	2	2	2	1	1	1	1	2	0	0	1	2	0	0	0	0	0	1	1	1	1
37IT7	1	0	0	1	1	1	2	1	0	0	0	0	0	0	0	0	0	0	0	0	0	0	0	0	0	0	0	0	0	1	0	0	0	0	0	1	0	0	1	1	0	0	0	0	0	1	1	1	2
37IT8	2	1	1	1	1	1	2	1	0	4	2	1	2	1	1	1	1	1	1	1	1	1	1	1	3	1	1	1	1	1	1	1	1	1	1	2	0	0	1	1	0	0	0	0	0	1	1	1	3
37IT9	1	1	1	1	1	1	1	1	0	2	1	1	2	0	0	1	1	1	0	0	0	1	2	1	3	1	2	1	0	1	0	1	1	1	1	2	0	0	1	1	0	0	0	0	3	1	1	1	3
37ITA	5	0	0	0	0	0	0	0	0	0	0	0	0	0	0	0	0	0	0	0	0	0	0	0	0	0	0	0	0	2	0	1	0	0	1	3	0	0	0	7	0	0	0	0	0	1	0	2	0
37ITB	1	1	2	1	2	1	2	1	0	2	2	1	2	1	1	2	1	1	0	1	1	0	1	1	3	1	1	2	1	1	1	1	0	1	1	3	1	1	1	2	1	0	1	1	1	1	1	1	1
37ITC	1	1	1	1	1	1	2	1	1	2	1	1	2	1	0	2	1	1	1	1	1	1	1	1	9	2	1	3	1	2	1	1	1	1	1	3	1	1	1	1	0	1	1	1	2	1	2	1	2
37ITD	1	2	2	1	1	1	2	1	0	5	2	2	2	2	1	2	2	2	2	2	1	2	2	2	5	2	2	1	2	1	2	1	1	1	1	1	1	1	1	1	1	1	1	1	1	2	1	1	2
37ITE	6	6	6	5	8	11	8	6	5	20	8	5	12	8	8	8	5	10	6	9	7	7	6	7	19	5	9	12	10	6	6	5	6	4	4	5	1	1	6	8	1	1	1	1	4	5	6	5	7
37ITF	1	1	1	1	1	1	2	1	0	3	1	2	3	1	1	1	1	1	1	1	1	1	1	1	5	1	1	1	1	1	1	1	1	1	1	1	1	1	1	1	1	1	1	0	1	2	1	1	1
37ITG	1	0	1	0	1	1	1	2	0	2	1	2	2	0	0	2	0	0	0	0	0	0	1	0	0	0	0	1	0	1	0	0	1	1	0	2	0	0	1	1	0	0	0	0	0	0	1	0	0
37ITH	1	1	1	2	2	1	4	1	1	3	1	1	4	1	1	3	1	1	1	1	1	1	1	1	3	1	2	3	1	1	1	1	1	1	1	3	0	1	1	3	0	1	1	1	3	1	1	1	1
37ITI	7	6	4	5	12	11	10	6	5	16	8	6	8	6	6	10	4	6	5	6	6	6	6	7	17	6	8	11	6	4	6	5	5	4	4	13	0	0	6	11	0	0	0	0	2	5	5	5	8
37ITJ	2	2	2	2	5	3	5	2	5	6	3	2	17	4	1	2	2	3	1	5	2	3	2	3	12	6	6	5	4	2	7	2	3	1	2	3	2	1	1	2	2	1	1	1	2	2	1	2	3
37ITK	1	1	2	1	1	1	1	1	0	4	1	1	2	1	1	1	1	1	1	1	1	1	1	1	4	2	1	1	1	1	1	1	1	1	1	0	1	1	1	1	1	1	1	0	2	1	1	1	1
37ITM	2	1	2	1	2	2	2	2	1	4	3	1	5	1	1	2	2	1	1	1	1	1	1	1	3	1	2	4	1	3	1	2	3	1	1	4	0	0	2	2	0	0	0	0	8	1	1	1	2
37ITN	3	14	10	1	1	1	1	6	26	28	1	1	4	8	5	2	10	9	3	10	7	6	13	13	37	16	5	2	9	3	10	2	1	1	3	9	0	0	0	1	0	0	0	0	4	2	3	4	5
37ITP	1	3	1	1	3	1	2	1	1	14	2	1	2	4	3	3	1	4	4	4	6	4	5	4	7	2	4	3	4	1	4	1	1	1	1	0	0	0	2	2	0	0	0	0	4	1	2	2	5
37ITQ	1	1	1	1	2	2	2	1	1	2	2	1	3	1	1	1	1	1	1	1	1	1	1	1	4	0	1	1	1	1	1	1	1	4	1	1	0	0	0	1	0	0	0	0	0	1	1	1	2
37ITR	0	0	0	0	3	0	0	0	0	0	1	0	0	0	0	0	0	0	0	0	0	0	0	0	0	0	0	0	0	0	0	1	0	1	0	0	0	0	0	0	0	1	0	0	0	0	1	0	0
37ITS	2	0	1	2	1	4	4	4	0	0	2	2	5	0	0	0	0	0	0	0	0	0	0	0	0	0	0	0	0	14	0	2	2	1	1	3	0	0	2	3	0	0	0	0	0	2	5	1	2
37ITT	1	1	1	1	2	1	2	1	0	2	1	1	2	1	1	4	1	1	1	1	1	1	1	1	3	1	3	2	1	1	1	1	2	1	3	1	1	1	0	1	1	1	1	1	2	2	1	1	2
37ITU	2	1	1	2	2	2	2	2	0	2	2	2	2	1	0	3	1	1	0	1	1	0	1	1	3	1	1	2	1	2	1	1	2	1	2	1	0	0	1	1	0	0	0	0	0	2	2	2	4
37ITV	2	2	2	2	4	2	3	2	7	4	2	1	4	2	2	3	3	2	3	2	4	2	3	2	23	8	3	3	1	1	3	2	1	1	1	3	1	1	2	2	1	1	1	1	4	1	1	2	4
37ITW	1	2	1	1	5	2	2	1	3	4	1	1	4	2	2	1	2	2	2	2	2	3	2	2	8	2	3	2	2	1	2	1	1	2	2	2	1	1	1	3	1	1	1	1	2	1	3	1	1
37ITX	0	0	1	0	0	1	0	0	0	0	0	0	0	0	0	0	0	0	0	0	0	0	0	0	0	0	0	0	0	0	0	1	0	1	1	0	0	0	1	1	0	0	0	0	0	0	1	0	0
37ITY	1	1	0	1	2	1	4	1	0	4	1	1	0	1	1	2	1	1	1	1	1	1	1	1	2	1	2	5	1	0	1	1	1	1	0	2	0	0	0	0	0	0	0	0	0	1	1	0	0
37ITZ	1	1	1	1	1	1	2	1	1	2	1	1	3	1	1	3	1	1	1	1	1	2	1	1	3	1	2	3	1	1	1	1	2	2	1	1	0	0	0	3	0	0	0	0	10	1	0	2	4
37IU0	2	3	2	2	2	3	1	2	6	7	2	3	6	4	5	3	5	5	4	4	4	3	4	6	13	5	4	3	5	5	5	2	2	2	3	4	1	1	2	2	2	0	0	0	1	2	3	1	1
37IU1	0	0	0	0	0	0	0	0	0	0	0	0	0	0	0	0	0	0	0	0	0	0	0	0	0	0	0	0	0	0	0	0	0	0	0	0	0	0	0	0	0	2	0	0	0	0	0	0	0
37IU2	11	1	8	2	5	1	14	13	0	6	2	1	4	2	1	4	1	2	1	2	2	3	3	2	1	0	2	5	2	7	2	2	4	0	1	8	0	0	0	1	0	0	0	0	2	3	1	3	5
37IU3	1	1	1	1	1	1	2	1	1	2	1	1	2	2	2	1	1	2	1	2	2	2	1	1	2	1	1	1	2	1	1	1	1	1	1	1	0	0	1	2	0	0	0	0	1	0	2	1	1
37IU4	1	1	1	1	1	1	1	1	1	2	1	1	0	1	1	1	1	1	0	1	1	1	1	1	4	1	2	1	1	1	1	1	1	1	1	1	1	1	1	2	0	2	1	1	1	1	1	2	4
37IU5	2	3	3	2	4	2	4	2	3	9	3	2	7	3	3	4	4	3	3	3	3	3	4	3	10	2	5	3	3	3	3	2	2	2	2	7	3	1	4	4	2	1	1	1	2	2	2	1	2
37IU6	1	0	1	1	1	0	2	1	0	0	1	1	1	0	0	1	0	0	0	0	0	0	0	0	0	0	0	1	0	0	0	1	1	1	0	1	0	0	0	0	0	0	0	0	0	1	0	1	2
37IU7	1	1	1	1	1	1	1	1	1	3	1	1	2	1	0	1	1	1	1	1	1	1	2	1	3	0	1	1	1	1	1	1	1	1	1	0	1	1	1	1	1	1	1	0	1	1	1	1	1
37IU8	1	1	1	1	1	2	1	2	1	2	1	3	2	1	1	1	1	1	1	1	1	0	1	1	2	1	1	1	1	3	1	1	1	1	1	1	0	0	1	1	0	0	0	0	0	1	1	1	1
37IU9	0	1	0	0	0	0	0	0	0	2	0	0	0	1	1	0	1	1	1	1	1	1	1	1	1	0	1	0	1	0	1	0	0	0	0	0	0	0	0	0	0	0	0	0	0	0	0	0	0
37IUA	1	1	1	1	2	1	2	1	0	2	1	1	2	1	1	1	1	1	1	1	1	0	1	1	0	0	1	2	0	1	1	1	1	1	1	0	0	0	1	1	0	0	0	0	3	1	1	1	1
37IUB	1	2	1	1	1	1	3	1	1	3	2	0	2	2	2	4	1	2	1	2	1	2	2	2	2	2	2	4	0	1	1	1	1	1	1	3	0	0	1	1	0	0	0	0	2	1	1	1	2
37IUC	1	0	0	0	0	1	1	1	0	0	0	1	0	0	0	0	0	0	0	0	0	0	0	0	0	0	0	0	0	1	0	0	0	1	0	2	0	0	0	0	0	0	0	0	0	0	0	0	0
37IUD	2	2	2	2	7	2	4	2	1	3	2	2	6	3	2	3	1	4	3	3	3	4	3	2	5	2	3	4	3	2	3	2	1	1	2	1	2	4	2	3	1	0	1	1	3	3	2	3	5
37IUE	1	1	1	1	1	1	1	1	1	2	1	1	2	1	1	1	1	1	1	1	1	1	1	1	3	0	1	1	1	1	1	1	1	1	1	2	2	1	1	1	2	1	1	1	1	0	1	1	2
37IUF	1	0	0	0	2	0	0	3	0	0	0	0	2	0	0	0	0	0	0	0	0	0	0	0	0	0	0	0	0	9	0	0	0	0	1	2	0	0	0	0	0	0	0	0	0	1	0	0	0
37IUG	5	2	1	1	1	1	1	1	1	2	2	1	1	1	0	1	2	0	1	1	1	1	1	1	3	0	2	1	1	1	1	1	1	1	1	0	0	0	1	1	0	0	0	0	1	1	1	1	2
37IUH	1	1	0	1	3	1	2	1	0	1	2	1	0	0	0	2	0	0	0	0	0	0	1	0	0	0	1	2	0	1	0	1	1	0	1	2	0	0	0	0	0	0	0	0	0	1	1	1	1
37IUI	1	1	1	1	1	1	1	1	1	3	1	2	1	1	1	1	1	1	1	1	1	0	1	1	4	1	1	1	1	1	1	2	1	2	1	2	2	1	1	1	0	0	0	0	0	1	2	1	2
37IUJ	1	2	1	1	2	1	1	1	2	2	1	1	2	1	1	1	1	1	1	1	1	1	1	1	4	1	1	1	1	1	1	1	1	0	1	3	1	0	1	1	1	0	1	0	1	1	1	1	2
37IUK	1	1	2	1	1	1	1	2	1	2	1	1	2	1	1	1	1	1	1	1	1	1	1	1	2	1	1	1	1	1	0	1	1	1	1	3	1	1	1	1	1	0	1	0	1	1	1	1	1
37IUM	1	1	2	1	1	1	2	1	1	2	1	1	2	1	1	1	1	1	1	1	1	1	1	1	4	1	1	3	1	1	1	1	1	1	1	1	1	1	3	2	1	1	1	1	2	1	1	1	1
37IUN	1	2	3	2	1	1	1	1	1	2	1	1	1	1	1	2	1	1	1	1	1	2	1	1	6	2	1	1	1	1	1	1	1	1	2	1	1	1	1	1	1	1	0	1	1	1	1	1	2
37IUP	1	1	1	1	1	1	1	1	1	3	2	1	2	0	0	1	1	1	1	0	0	1	1	1	2	0	0	1	0	1	1	1	1	1	1	1	1	0	1	1	1	1	1	0	1	1	1	1	1
37IUQ	2	2	3	1	2	3	2	2	2	6	2	4	3	2	2	2	2	2	2	2	2	2	2	2	6	2	10	2	2	3	2	2	2	2	2	2	1	2	2	2	1	0	1	1	1	2	3	2	3
37IUR	1	1	1	1	2	1	2	1	1	2	2	1	1	1	1	2	1	1	2	1	1	1	1	1	1	1	1	2	1	1	1	1	1	1	1	3	0	0	1	1	0	0	0	0	3	1	2	1	1
37IUS	2	3	1	2	3	5	6	2	1	9	6	2	3	3	2	2	2	3	3	3	3	5	3	3	8	2	3	2	3	10	3	2	2	1	2	3	0	0	2	3	0	0	0	0	0	3	2	2	3
37IUT	1	1	1	2	1	0	2	1	3	8	1	1	1	1	1	1	1	1	1	1	1	0	1	1	5	1	1	1	1	1	1	1	1	1	1	2	1	0	1	1	1	0	1	0	1	1	1	1	1
37IUU	1	1	1	1	1	1	2	1	1	2	1	1	2	1	1	2	1	1	1	1	1	1	1	1	3	1	2	2	1	1	1	1	1	1	1	2	0	0	1	1	0	0	0	0	2	1	1	1	1
37IUV	2	6	4	2	5	2	5	2	5	14	3	2	2	3	3	3	4	3	4	3	4	5	4	8	14	4	6	6	3	2	4	3	2	1	2	5	0	0	3	4	0	0	1	0	2	2	3	2	3
37IUW	1	1	0	17	14	8	14	1	1	2	16	6	10	4	1	0	1	4	0	3	0	1	1	2	2	0	0	0	4	1	1	31	1	0	11	0	0	0	2	5	0	0	0	0	0	13	3	1	2
37IUX	1	1	1	1	3	1	2	1	1	2	2	1	4	0	1	2	1	1	0	1	1	1	1	1	3	1	2	2	1	2	1	1	1	1	1	1	1	1	3	3	1	1	1	1	1	1	1	1	2
37IUY	1	1	1	1	1	1	2	1	0	4	1	1	2	1	1	1	1	1	1	1	1	0	1	1	5	1	1	1	1	2	1	1	1	1	1	1	0	1	1	2	0	0	0	1	1	1	2	1	2
37IUZ	2	2	3	2	7	2	5	2	3	8	3	2	5	2	2	4	2	2	2	1	1	2	3	2	10	3	3	4	2	5	2	2	2	2	3	4	1	1	4	5	1	1	1	1	4	3	1	2	3
37IV0	2	2	4	1	2	2	6	2	4	7	5	2	5	1	1	2	1	1	1	1	1	1	2	2	9	2	2	2	1	4	1	2	2	2	2	4	0	1	1	1	0	0	0	0	2	1	1	1	1
37IV1	2	2	2	1	1	1	0	1	1	3	2	1	2	1	0	1	2	2	2	2	2	1	2	2	1	1	2	1	1	1	2	1	1	1	2	0	0	0	3	2	0	0	0	0	2	0	1	1	2
37IV2	1	1	1	1	2	1	1	1	1	3	1	1	1	1	1	1	1	1	1	1	1	1	1	1	3	1	1	1	1	1	1	1	1	1	1	3	1	1	2	3	1	1	1	1	1	1	1	1	2
37IV3	3	4	2	2	3	3	4	3	1	6	4	2	5	1	2	2	3	3	2	2	2	2	2	3	10	0	4	4	2	2	2	3	2	2	2	3	1	1	2	4	1	0	1	1	1	2	5	2	4
37IV4	1	1	3	1	1	1	2	1	3	6	1	1	2	2	1	2	3	3	2	2	2	2	2	3	11	5	1	6	2	1	2	1	1	1	1	1	1	0	1	2	1	0	0	1	3	1	5	1	2
37IV5	1	2	0	0	2	1	1	1	2	6	1	1	0	1	1	2	2	1	1	1	1	1	4	3	6	1	3	3	1	1	1	0	1	0	1	1	0	0	0	0	0	0	0	0	0	1	0	1	1
37IV6	1	1	1	1	3	1	2	1	4	6	3	1	2	1	0	2	2	1	1	1	1	1	3	2	13	5	8	1	1	1	1	1	1	4	1	1	1	1	2	2	1	1	1	0	1	1	2	3	6
37IV7	0	3	2	3	3	1	3	4	1	4	0	2	4	3	2	3	1	3	2	3	4	3	2	2	5	4	6	7	3	2	3	2	0	3	2	5	1	1	3	4	1	1	1	1	7	1	2	1	4
37IV8	0	1	1	0	1	0	1	1	1	3	1	1	2	1	1	1	1	1	1	1	1	1	1	1	3	1	1	1	1	2	1	0	1	1	0	0	0	0	1	1	1	1	0	1	2	1	1	0	1
37IV9	1	1	1	1	2	1	3	1	1	2	2	3	2	1	1	2	1	1	1	1	1	1	1	1	4	1	1	1	1	1	1	1	1	1	2	4	1	1	1	2	1	1	1	1	2	1	2	1	2
37IVA	2	2	1	2	5	2	6	2	2	4	5	2	5	2	2	4	1	2	2	2	2	2	2	2	5	1	2	4	2	2	2	2	2	1	2	6	0	0	3	4	0	0	0	0	1	2	2	3	4
37IVB	1	1	1	0	2	1	2	1	1	3	1	0	2	0	1	1	1	1	2	1	0	2	1	0	2	1	1	2	0	1	0	1	1	1	1	2	0	0	2	1	0	0	0	0	0	1	0	1	2
37IVC	1	1	1	1	1	1	1	1	1	2	1	1	2	1	1	1	1	1	1	1	1	1	1	1	3	0	1	1	1	2	1	1	1	1	1	0	1	1	1	1	1	0	1	1	1	1	1	1	2
37IVD	1	2	1	2	2	1	2	1	2	2	1	1	2	1	0	2	1	1	1	0	1	1	1	1	3	1	2	1	0	1	1	1	1	1	1	0	0	0	1	2	0	0	0	0	0	1	1	1	5
37IVE	2	1	1	2	4	1	2	2	1	2	4	2	6	1	1	2	1	1	1	1	1	1	1	1	3	1	1	3	1	1	1	2	2	1	2	3	0	0	3	3	0	0	0	0	0	2	1	2	4
37IVF	4	3	3	2	3	3	9	5	3	10	4	4	5	3	3	3	3	3	3	3	3	3	4	4	12	5	3	6	3	5	3	2	3	4	2	6	0	0	3	3	1	1	1	0	3	3	4	2	4
37IVG	1	1	1	2	2	1	1	1	1	2	1	1	2	1	1	1	1	1	1	1	1	1	1	1	3	1	2	1	1	1	1	2	1	1	1	0	0	0	1	2	0	0	0	0	1	1	1	1	1
37IVH	1	0	1	1	1	1	2	1	0	0	2	1	1	0	0	0	0	0	0	0	0	0	0	0	0	0	0	0	0	1	0	1	1	1	1	1	1	0	1	1	0	0	0	0	0	1	0	2	2
37IVI	2	4	1	2	4	2	5	2	2	9	3	2	5	4	4	2	4	3	4	4	4	3	4	5	9	2	7	7	4	2	4	2	3	4	2	3	0	0	1	3	0	0	0	0	3	2	1	2	3
37IVJ	12	3	6	9	11	14	15	16	2	16	18	10	21	3	4	2	2	4	4	4	3	3	8	7	5	4	4	1	1	31	2	18	8	3	9	4	0	0	8	7	0	0	0	0	0	11	6	12	14
37IVK	2	3	2	2	3	2	2	3	2	7	2	2	4	5	3	3	2	4	4	4	4	3	3	2	6	2	5	8	4	2	4	2	2	1	2	4	0	0	3	5	0	0	0	0	0	2	2	2	3
37IVM	2	4	2	2	3	3	4	2	3	8	6	2	4	4	4	6	4	4	4	4	4	3	4	4	9	1	6	7	4	3	4	2	2	2	2	2	0	0	2	2	0	0	0	0	3	2	3	3	4
37IVN	1	1	1	1	1	1	2	2	1	2	1	1	2	1	1	1	1	1	1	1	1	1	1	1	3	1	0	1	1	2	1	0	0	1	1	2	0	0	1	1	0	0	0	0	0	1	1	2	2
37IVP	1	1	1	1	1	1	1	1	1	2	1	2	2	1	1	1	1	1	1	1	0	2	1	1	2	1	1	2	1	1	1	1	1	0	1	2	0	0	1	1	0	0	0	0	0	1	1	1	2
37IVQ	1	0	0	1	1	1	0	2	0	5	1	1	1	1	1	1	1	1	1	0	1	1	2	1	4	1	1	1	1	1	0	2	0	1	0	1	0	0	1	1	0	0	0	0	0	1	1	1	2
37IVR	1	1	1	1	1	1	2	1	1	3	1	1	4	1	1	1	1	1	1	1	1	1	1	1	1	2	2	3	1	1	1	1	3	1	1	1	0	0	1	1	0	0	0	0	0	1	2	1	1
37IVS	1	1	1	1	1	3	2	1	1	2	2	1	2	1	1	2	1	1	1	1	1	1	1	1	5	1	2	4	1	1	1	1	1	1	3	3	1	1	4	4	1	1	1	1	1	1	1	1	1
37IVT	1	1	1	1	1	1	2	1	1	2	2	1	2	1	1	1	1	1	1	1	2	1	1	1	3	1	1	2	1	1	1	1	1	1	1	2	0	0	1	1	0	0	0	0	0	1	2	1	2
37IVU	1	2	1	1	1	1	2	1	1	5	1	1	2	2	1	2	2	2	2	2	2	2	2	2	3	2	2	3	2	1	2	1	1	1	1	1	0	0	1	1	0	0	0	0	0	1	1	1	2
37IVV	1	1	2	1	1	1	2	1	2	5	1	1	1	1	1	1	1	1	2	1	1	1	1	1	6	2	1	1	0	2	1	2	1	1	1	2	0	0	1	1	0	0	0	0	1	1	1	1	2
37IVW	1	1	1	1	2	1	1	1	1	2	2	1	4	1	1	2	1	1	1	1	1	1	1	1	4	1	3	3	1	1	1	1	1	1	1	2	0	0	2	3	0	0	0	0	1	1	2	1	1
37IVX	2	1	1	2	3	1	3	1	1	2	2	3	2	1	1	2	1	1	1	1	1	0	1	1	2	1	2	2	1	1	1	3	1	1	1	1	0	0	1	2	0	0	0	0	1	2	1	1	1
37IVY	2	2	1	2	3	3	5	2	1	8	2	2	4	3	1	2	2	2	2	2	2	2	2	2	9	3	3	4	2	3	1	3	3	2	2	4	0	3	3	2	0	0	1	1	2	3	1	1	2
37IVZ	1	1	1	1	1	1	2	1	1	2	2	1	2	1	1	1	2	1	0	1	1	1	1	1	1	0	2	0	1	2	1	1	2	1	1	1	0	0	1	2	0	0	0	0	1	1	1	1	2
37IW0	1	1	1	1	2	2	1	1	1	8	1	1	2	1	2	1	1	2	2	2	2	2	2	2	4	2	2	2	1	1	1	1	2	1	3	1	0	1	1	1	0	0	0	0	0	2	1	1	2
37IW1	1	2	1	1	2	1	2	1	2	9	2	1	2	2	2	3	2	3	2	2	2	3	3	3	5	2	4	7	2	2	3	1	1	1	1	2	0	0	2	3	0	0	0	0	3	1	1	3	4
37IW2	2	5	2	5	3	2	3	5	5	7	5	5	7	3	3	1	3	3	3	3	3	3	5	3	13	4	3	2	3	8	3	8	0	1	2	6	0	0	6	4	0	0	0	0	0	1	2	3	5
37IW3	0	0	0	0	1	1	12	0	0	0	1	0	0	0	0	0	0	0	0	0	0	0	0	0	0	0	0	0	0	3	0	0	0	0	0	0	0	0	0	0	0	0	0	0	0	1	0	1	1
37IW4	1	1	1	1	2	2	2	1	1	3	2	1	3	1	1	1	0	1	1	0	1	1	2	1	2	1	1	1	1	1	1	1	1	1	1	2	0	4	2	1	0	0	0	0	1	1	1	1	1
37IW5	2	1	1	2	2	2	2	3	2	3	1	1	3	1	0	2	1	1	0	1	1	1	1	1	4	1	1	1	1	2	1	2	1	1	2	3	1	0	2	2	1	0	1	0	0	2	1	2	3
37IW6	3	2	1	1	1	2	3	2	2	6	2	1	2	2	2	1	2	2	2	2	2	4	2	2	12	3	3	1	2	2	2	1	1	1	1	1	1	1	1	2	1	0	1	1	1	1	1	1	2
37IW7	1	2	1	1	3	1	3	1	1	4	4	2	2	1	1	2	1	1	1	1	1	1	2	2	3	1	4	3	1	1	1	1	2	1	2	1	0	0	1	1	0	0	0	0	0	2	1	1	2
37IW8	2	1	1	1	1	1	1	1	0	2	1	1	2	1	1	1	0	1	1	0	0	0	2	1	3	1	1	1	1	1	1	1	1	1	1	1	1	1	1	1	1	1	1	1	1	1	1	1	2
37IW9	11	11	5	3	8	2	5	13	13	49	5	3	17	14	15	10	11	14	13	12	11	15	24	22	45	13	22	7	15	17	11	3	4	9	3	25	0	0	2	10	1	0	0	0	1	5	7	13	15
37IWA	2	1	2	2	2	1	2	2	1	2	1	1	2	1	1	1	1	1	1	1	1	0	1	1	3	1	2	1	1	1	1	2	2	1	2	2	1	1	1	1	1	1	1	0	2	1	1	1	1
37IWB	1	2	0	0	2	1	1	1	2	5	1	1	3	2	2	0	2	2	3	2	2	2	3	1	6	1	1	0	1	1	1	0	1	0	4	3	0	0	1	1	0	0	0	0	1	1	1	0	0
37IWC	2	3	1	2	7	2	6	2	3	10	3	2	6	5	4	2	2	4	5	6	4	6	8	7	3	1	8	2	3	11	5	2	3	1	1	4	0	0	4	4	0	0	0	0	0	2	2	5	9
37IWD	1	1	0	0	1	1	1	2	1	2	1	1	0	1	1	1	0	1	1	1	1	1	1	1	4	1	0	2	1	1	1	1	1	1	0	1	0	1	0	0	0	0	0	0	1	1	0	0	0
37IWE	1	2	1	4	2	1	4	1	2	6	2	1	4	2	2	2	2	2	2	2	1	2	3	2	8	2	2	2	2	1	2	1	1	1	1	1	0	0	2	3	0	0	0	0	0	1	1	1	1
37IWF	1	3	1	1	2	1	2	1	2	2	2	1	2	1	1	2	1	1	1	1	1	1	2	1	5	1	1	1	1	1	1	1	1	1	1	2	1	1	1	2	1	1	1	0	1	1	1	1	2
37IWG	1	2	0	1	2	1	1	2	2	5	2	1	0	2	2	1	2	2	2	2	2	2	2	2	7	1	3	2	2	1	2	1	0	1	1	2	0	0	0	0	0	0	0	0	0	1	0	2	3
37IWH	1	0	2	1	2	1	1	1	0	0	1	1	2	0	0	1	0	0	0	0	0	0	0	0	0	0	0	1	0	3	0	1	3	1	0	0	0	0	3	2	0	0	0	0	2	1	1	1	2
37IWI	1	1	2	1	2	1	2	1	1	2	2	1	4	1	1	1	1	1	1	1	1	0	1	1	3	1	2	3	1	1	1	1	2	1	1	2	0	0	2	3	0	0	0	0	2	1	2	0	0
37IWJ	2	3	2	2	4	2	4	2	2	8	4	2	7	4	2	3	3	2	2	3	4	3	3	3	13	3	3	10	3	3	3	2	2	1	2	9	1	2	5	5	1	1	2	1	6	3	2	2	4
37IWK	2	1	1	1	1	1	1	1	1	2	1	1	2	1	1	1	1	1	1	1	1	1	1	1	2	1	2	1	1	1	1	2	1	1	1	1	0	1	1	1	0	0	0	0	1	1	1	1	1
37IWM	1	1	0	0	1	1	1	1	1	3	1	1	2	1	1	1	1	1	1	1	1	0	1	1	3	2	1	1	1	3	1	0	1	1	1	1	0	0	0	0	0	0	0	0	1	1	0	1	2
37IWN	3	2	0	1	6	1	3	2	1	4	4	2	2	1	2	1	2	1	2	0	2	2	1	2	5	1	2	2	2	2	1	2	2	1	1	1	0	0	1	3	0	0	0	0	2	2	2	2	2
37IWP	1	1	1	1	1	1	1	1	2	2	1	1	2	1	1	1	1	1	1	1	1	1	1	1	5	2	1	1	1	1	1	1	1	1	1	0	0	0	1	1	0	0	0	0	1	1	1	1	1
37IWQ	3	5	2	2	6	4	3	3	4	9	3	3	2	5	4	5	3	4	3	5	5	5	4	4	12	4	6	9	5	2	5	2	3	3	1	6	1	1	6	5	1	1	1	1	2	2	3	2	2
37IWR	1	2	1	1	1	1	2	1	2	2	1	1	2	1	1	1	2	1	1	1	1	1	2	1	6	2	1	1	1	4	1	1	1	1	1	1	0	0	2	2	0	0	0	0	0	1	1	1	2
37IWS	3	3	2	3	2	3	3	3	3	6	4	2	4	3	2	4	3	3	4	3	4	2	3	3	11	3	9	7	3	3	3	3	2	4	2	5	1	1	3	4	1	1	1	1	7	3	2	4	4
37IWT	1	2	2	1	3	1	2	1	2	4	2	1	2	2	2	2	2	2	2	2	2	2	2	2	7	1	2	3	2	2	2	1	1	1	1	1	1	1	2	2	1	2	2	1	8	1	1	1	2
37IWU	2	3	2	2	4	4	5	2	5	8	3	2	7	3	2	4	2	3	3	3	3	3	3	3	12	4	3	5	3	14	4	2	2	3	1	5	0	0	1	1	0	0	0	0	0	2	2	2	3
37IWV	10	4	10	6	9	16	7	9	5	10	7	4	17	5	4	1	1	4	2	5	3	4	2	4	15	2	2	9	3	19	4	9	7	9	5	6	1	1	12	24	2	1	1	1	1	11	3	2	5
37IWW	2	1	1	1	1	2	2	1	1	3	1	1	2	1	0	1	1	1	1	1	1	0	1	1	2	1	1	0	1	1	0	2	0	1	1	1	0	0	1	1	0	0	0	0	1	1	1	1	2
37IWX	1	1	1	1	1	1	1	1	1	2	1	1	2	1	1	1	1	0	1	1	1	1	1	1	3	0	1	2	1	1	1	1	1	1	1	2	1	1	1	1	1	0	1	1	1	1	0	1	1
37IWY	2	2	3	2	2	2	1	2	0	4	1	3	3	2	2	3	2	2	2	2	2	3	2	2	7	3	3	4	2	4	2	2	1	1	2	4	1	1	1	2	1	1	1	1	2	2	2	2	5
37IWZ	4	1	1	1	1	1	1	1	2	6	2	1	2	1	1	1	1	1	1	1	1	1	1	1	4	2	1	1	1	1	1	1	1	1	1	1	1	1	1	1	1	0	0	0	1	1	1	1	1
37IX0	0	0	0	0	0	0	1	0	0	0	1	0	0	0	0	0	0	0	0	0	0	0	0	0	0	0	0	0	0	0	0	0	0	0	0	0	0	0	1	1	0	0	0	0	0	0	0	1	0
37IX1	1	7	4	5	0	0	0	7	0	7	0	0	0	1	1	2	4	5	4	1	0	3	3	6	15	4	0	0	1	0	1	0	0	0	46	1	0	0	0	0	0	0	0	0	0	0	0	0	0
37IX2	4	5	1	2	4	4	4	3	3	7	4	2	7	3	3	3	3	3	3	3	3	3	5	4	11	3	4	6	3	2	3	2	2	2	3	3	0	0	3	3	0	0	0	0	0	2	2	2	4
37IX3	1	1	1	1	1	1	1	1	1	2	1	1	2	1	1	1	1	1	1	1	1	1	1	1	4	1	1	1	1	1	1	1	2	1	1	2	1	1	1	1	1	1	1	1	1	1	0	1	2
37IX4	0	0	0	0	0	0	0	0	0	0	0	0	0	0	0	1	0	0	0	0	0	0	0	0	0	0	0	1	0	0	0	0	0	1	0	0	0	0	0	0	0	0	0	0	0	0	0	0	0
37IX5	0	1	1	1	1	1	2	0	0	2	1	1	2	1	1	1	1	1	1	1	1	1	1	1	4	1	1	1	1	0	1	1	1	2	1	0	0	0	1	2	0	0	0	0	0	1	1	3	3
37IX6	1	0	2	2	3	3	2	1	1	5	3	4	1	1	1	3	2	1	0	1	0	1	0	0	4	1	1	3	1	1	1	3	3	2	0	1	0	0	3	2	0	0	0	0	1	3	1	3	4
37IX7	0	0	0	0	0	0	0	0	0	0	0	0	0	0	0	0	0	0	0	0	0	0	0	0	0	0	0	0	0	0	0	0	0	0	0	0	1	1	0	0	1	1	0	0	0	0	0	0	0
37IX8	1	1	1	1	1	1	2	1	1	3	2	1	4	1	0	1	1	1	1	1	1	1	1	1	3	1	2	1	1	0	2	1	1	1	1	2	1	1	2	1	1	1	1	1	2	1	1	1	2
37IX9	2	1	2	2	3	3	3	2	1	4	3	1	5	1	1	3	2	1	1	1	1	0	1	2	5	1	2	3	1	1	1	2	2	1	1	4	0	0	0	1	0	0	0	0	0	2	4	1	1
37IXA	10	9	5	8	8	7	14	9	11	36	15	7	16	11	11	10	11	10	10	10	11	10	11	13	38	10	18	13	10	18	10	7	7	3	6	13	1	1	8	8	1	2	0	0	4	6	8	6	10
37IXB	1	1	1	1	2	1	3	2	2	2	3	1	2	1	1	1	1	1	1	1	1	2	1	2	1	1	1	2	1	1	1	1	1	1	1	1	0	0	0	1	0	0	0	0	0	1	1	1	1
37IXC	1	0	1	1	3	1	2	1	0	0	2	1	2	0	0	1	0	0	0	0	0	0	0	0	0	0	0	0	0	2	0	1	1	1	1	2	0	0	1	1	0	0	0	0	0	1	1	1	2
37IXD	3	3	1	2	5	3	4	2	2	6	3	2	5	3	3	4	3	3	3	3	3	3	3	3	9	3	5	5	3	2	3	3	2	2	2	6	0	0	3	4	0	0	0	0	11	2	2	3	4
37IXE	1	1	1	1	1	1	2	1	0	4	1	1	2	1	1	1	1	1	1	0	1	1	1	1	3	1	1	1	2	1	1	1	1	1	1	1	1	0	1	1	1	1	1	1	1	1	1	1	3
37IXF	22	24	62	19	25	32	30	30	29	53	20	12	35	17	16	15	18	24	14	18	15	22	25	32	96	29	27	20	16	53	21	18	10	9	18	25	0	0	10	15	0	0	0	0	4	15	14	10	20
37IXG	1	1	3	1	1	1	2	1	3	5	4	2	2	1	0	1	2	2	1	1	2	1	1	1	8	2	1	1	1	1	1	1	2	1	1	2	1	1	1	1	1	0	1	0	5	1	6	1	2
37IXH	1	1	1	1	6	1	1	1	1	2	2	1	2	1	1	2	1	1	1	1	2	1	1	1	10	0	1	5	1	1	1	1	1	1	1	1	1	0	1	1	1	0	0	0	1	1	3	1	2
37IXI	2	5	2	7	8	2	6	2	5	11	3	2	7	4	7	4	6	5	5	6	6	6	5	4	13	5	5	4	6	4	6	5	8	1	3	5	0	1	6	4	0	1	0	2	3	5	3	2	4
37IXJ	1	1	2	1	2	2	1	1	1	5	2	1	4	2	1	2	2	1	1	1	1	1	1	1	3	1	3	1	1	1	1	1	1	1	1	2	0	1	1	1	0	1	1	1	3	1	4	1	1
37IXK	1	1	1	1	3	1	2	1	2	5	2	1	3	1	1	2	1	1	1	1	1	1	2	2	2	1	4	2	1	1	0	1	1	2	1	3	0	1	3	2	0	1	1	1	1	1	1	2	2
37IXM	1	1	2	1	2	1	2	1	0	8	3	0	1	0	0	1	1	0	0	0	0	0	2	1	3	1	0	1	0	14	0	1	1	1	3	2	0	0	2	1	0	0	0	0	2	3	2	0	0
37IXN	1	1	1	1	2	1	1	1	2	2	1	1	2	1	1	1	1	1	1	1	1	1	0	1	3	1	1	1	0	1	1	1	2	1	1	2	0	0	1	1	1	1	0	0	1	1	1	1	2
37IXP	3	1	1	1	2	2	2	3	2	6	2	0	4	2	2	2	2	2	2	2	2	2	2	2	6	2	3	2	2	1	2	1	1	1	1	2	1	1	2	2	0	0	1	1	3	2	1	1	2
37IXQ	2	2	3	2	4	3	4	2	1	4	4	2	2	2	1	4	1	2	2	2	2	2	2	2	6	2	5	3	2	2	2	2	2	2	2	4	1	1	3	4	1	1	1	1	4	2	2	1	2
37IXR	3	1	1	2	3	2	4	2	0	2	2	2	3	2	2	1	1	2	1	2	2	2	2	1	2	1	2	2	2	2	2	2	1	1	1	3	0	0	1	1	0	0	0	0	0	2	3	1	1
37IXS	2	2	1	2	3	2	2	1	1	2	2	1	2	1	1	2	1	1	1	1	1	1	1	1	5	1	1	2	1	1	1	2	1	1	1	2	0	0	1	3	0	0	0	0	2	2	1	1	1
37IXT	3	2	2	2	4	3	5	3	1	5	2	1	4	3	3	3	2	3	3	3	3	3	2	2	8	2	3	6	3	12	3	2	2	1	2	6	0	0	4	5	0	0	0	0	0	2	4	4	6
37IXU	1	2	0	1	1	1	1	1	1	2	1	2	3	1	1	1	1	0	1	1	1	1	1	1	4	1	1	1	1	1	1	1	1	1	1	1	0	0	1	1	0	0	0	0	0	4	1	1	2
37IXV	6	1	1	1	1	1	1	0	1	2	1	1	2	1	1	1	1	1	1	1	1	1	0	1	3	1	1	1	1	1	1	1	1	1	4	2	1	0	1	1	1	0	1	0	0	1	1	1	2
37IXW	1	1	1	1	1	1	3	1	1	3	1	1	2	2	1	1	1	2	2	2	2	2	0	1	0	1	1	1	3	1	1	1	1	1	2	1	1	1	1	1	1	2	2	1	1	1	1	1	2
37IXX	1	1	4	1	1	1	2	1	1	3	1	1	2	1	2	1	1	2	1	1	1	1	1	1	2	1	2	2	2	1	1	1	1	2	1	1	0	0	1	1	0	0	0	0	1	1	1	1	2
37IXY	1	1	1	1	1	1	1	1	1	3	1	2	2	1	1	1	1	1	1	1	1	1	1	1	5	1	3	2	1	1	1	1	1	1	1	1	1	1	1	1	1	0	0	0	1	1	1	1	2
37IXZ	1	0	0	1	1	1	1	1	0	0	0	1	2	0	0	0	0	0	0	0	0	0	0	0	0	0	0	0	0	1	0	1	1	0	1	1	0	0	1	1	0	0	0	0	0	1	0	0	0
37IY0	0	1	0	1	0	1	1	0	1	2	1	1	2	1	1	1	1	1	0	1	1	1	1	1	3	1	0	1	1	0	1	1	2	1	0	1	0	0	1	2	0	0	0	0	0	0	0	1	1
37IY1	2	4	2	4	4	2	4	2	4	4	3	3	4	1	1	3	3	3	2	2	2	3	3	2	16	2	3	3	2	5	3	3	2	2	1	2	1	1	2	2	1	1	1	1	4	1	3	2	4
37IY2	1	2	1	1	2	2	2	1	2	4	1	1	2	2	1	1	1	2	2	2	2	2	1	1	9	2	1	2	2	1	3	1	1	1	1	1	0	0	1	1	0	0	0	0	0	1	1	1	2
37IY3	1	1	2	1	1	1	2	1	1	4	2	1	4	1	1	3	1	1	1	1	1	1	2	0	5	2	2	3	1	1	1	1	1	3	1	1	1	1	2	2	1	1	1	1	2	1	1	1	2
37IY4	3	2	2	3	5	5	4	3	1	6	4	4	4	2	2	1	2	2	2	2	2	2	4	2	6	2	2	1	2	10	1	3	2	1	4	4	0	0	1	1	0	0	0	0	1	4	3	2	3
37IY5	1	2	0	1	3	1	2	1	2	9	2	1	4	3	3	2	2	3	3	3	3	3	4	4	6	2	4	4	3	2	3	1	1	1	1	2	0	0	2	3	0	0	0	0	0	1	1	1	2
37IY6	1	1	0	1	3	1	2	1	1	2	1	1	2	1	1	2	1	1	1	1	1	1	1	1	1	1	2	3	1	1	1	1	1	2	1	1	0	0	1	1	0	0	0	0	2	1	1	1	2
37IY7	1	1	2	1	2	1	3	1	1	2	2	1	2	1	1	2	1	1	1	1	1	1	2	1	3	1	2	2	1	1	1	1	1	1	1	2	1	1	1	2	1	0	0	0	2	1	1	1	2
37IY8	1	1	1	1	1	1	2	1	1	2	1	1	1	1	1	1	1	1	1	1	1	1	2	1	6	1	1	1	1	1	1	1	1	0	1	1	0	0	0	2	0	0	0	0	0	1	1	1	2
37IY9	1	1	1	1	1	1	1	1	1	2	1	0	4	1	1	1	1	1	1	1	1	1	1	1	3	1	1	1	1	1	1	1	1	1	1	1	0	0	1	1	1	0	0	0	1	1	1	1	1
37IYA	1	2	5	1	4	2	2	1	1	0	2	1	2	2	2	3	2	4	2	2	1	2	1	2	4	2	3	4	1	2	2	1	1	1	1	2	0	0	1	2	0	0	0	0	0	1	1	2	2
37IYB	1	1	2	2	1	2	1	1	0	2	1	1	3	3	3	1	1	2	4	3	3	3	1	2	1	1	2	1	4	2	3	3	1	2	1	6	0	0	1	1	0	0	0	0	0	3	1	1	2
37IYC	1	1	1	1	1	1	1	1	1	2	1	1	2	1	1	1	1	1	1	1	1	1	1	1	3	1	1	1	1	1	1	1	1	1	1	0	0	1	1	1	0	1	1	1	1	1	1	1	2
37IYD	2	4	2	2	4	2	5	2	3	7	4	3	4	4	5	6	4	4	3	4	3	3	3	4	14	4	4	8	4	3	4	2	2	1	1	5	0	0	4	5	0	0	0	0	1	2	2	2	6
37IYE	1	1	1	1	1	1	1	1	1	3	1	1	1	1	1	1	1	1	1	1	1	1	1	1	3	1	1	1	1	1	1	1	2	2	1	3	1	1	1	1	2	1	1	1	1	1	1	1	1
37IYF	1	1	1	1	1	1	2	1	1	3	2	1	2	1	1	2	1	1	1	1	1	1	1	1	4	1	2	2	1	1	1	1	1	1	1	2	2	1	1	1	2	2	2	1	3	1	1	1	1
37IYG	1	1	1	1	1	1	2	1	1	2	2	1	2	1	1	1	1	1	1	1	1	1	1	1	6	1	1	2	1	2	1	1	1	3	1	1	0	0	1	1	0	0	0	0	0	1	2	1	2
37IYH	1	2	1	5	2	1	1	1	4	7	1	2	2	2	2	3	2	2	5	2	2	2	2	2	10	3	2	4	2	1	3	5	1	1	1	1	1	0	2	1	2	3	1	0	4	1	1	2	1
37IYI	1	1	1	1	1	1	2	1	4	4	1	1	2	1	1	1	2	1	1	1	1	1	1	1	10	2	3	3	1	1	1	2	1	1	1	2	1	1	1	1	1	1	1	1	1	1	1	1	2
37IYJ	1	1	1	1	1	1	1	1	1	3	2	1	2	1	1	1	1	1	1	1	1	1	1	1	3	1	2	2	1	1	1	1	0	1	1	2	0	0	1	1	0	0	0	0	0	1	1	1	1
37IYK	1	1	1	1	1	1	3	1	1	2	2	1	2	1	1	1	1	1	1	1	1	1	1	1	5	1	1	1	1	1	1	1	1	1	1	0	1	1	1	1	1	1	1	1	1	1	1	1	1
37IYM	1	2	1	1	4	1	2	1	2	5	1	1	2	2	2	2	2	3	2	2	2	2	2	2	10	2	2	1	2	1	2	2	1	1	1	2	0	0	1	1	0	0	0	0	0	2	1	1	2
37IYN	4	4	4	5	9	6	8	4	4	6	8	5	12	3	3	7	2	3	3	3	4	3	4	4	17	3	9	10	3	4	3	5	5	3	5	8	1	1	7	11	1	1	1	1	4	5	5	4	8
37IYP	1	3	1	2	3	3	4	2	3	6	5	2	5	2	0	4	3	3	3	1	1	5	1	2	5	4	6	9	1	2	1	2	2	3	2	1	0	0	3	5	0	0	0	0	0	1	1	2	4
37IYQ	1	1	1	1	3	1	2	1	1	4	1	1	2	3	3	4	1	3	2	3	3	3	1	1	3	3	6	3	3	1	2	1	1	1	1	1	1	1	1	2	0	1	1	1	1	1	3	1	1
37IYR	1	2	1	1	1	1	2	1	4	2	1	1	1	1	1	1	1	1	1	1	1	1	1	1	5	1	1	1	1	2	1	1	2	0	2	2	0	0	1	1	0	0	0	0	0	1	2	1	1
37IYS	1	3	2	1	2	2	2	1	2	6	2	1	2	2	1	2	3	2	1	2	2	2	2	2	8	2	3	1	2	2	2	1	1	1	1	3	0	0	2	1	0	0	0	0	4	1	1	1	1
37IYT	1	1	1	1	1	1	2	1	1	2	1	1	4	1	1	1	1	1	1	1	1	1	2	1	3	0	1	1	1	1	1	1	5	2	1	3	0	0	1	1	0	0	0	0	0	1	1	1	2
37IYU	1	3	1	1	2	1	7	1	4	7	2	1	2	1	1	2	0	2	2	1	2	2	3	2	8	3	2	3	2	1	3	1	1	1	1	3	1	1	1	2	1	0	1	1	4	2	1	1	2
37IYV	3	4	2	2	5	4	4	3	3	6	4	2	4	4	4	4	2	4	4	4	4	4	3	3	9	3	4	5	4	3	4	2	2	2	2	6	0	0	4	6	0	0	0	0	5	2	3	1	1
37IYW	1	1	1	1	1	2	1	1	1	3	1	1	2	1	1	1	0	1	1	1	1	1	1	2	3	1	1	2	1	1	1	1	1	1	1	0	1	1	1	1	1	1	1	1	2	1	1	1	1
37IYX	1	1	2	1	1	1	3	1	1	3	1	1	2	1	1	1	1	1	1	1	1	1	1	1	5	2	3	1	1	1	1	1	1	1	1	3	1	1	1	1	1	1	1	0	1	1	3	1	1
37IYY	0	1	2	0	2	0	1	0	2	3	0	0	2	1	1	1	2	1	1	1	1	2	1	1	6	2	1	1	2	2	1	0	0	1	0	0	0	2	1	1	0	1	1	0	1	1	0	0	0
37IYZ	1	1	1	1	1	0	1	2	1	4	1	1	1	1	1	1	1	1	1	1	1	1	1	1	4	2	4	1	1	1	1	1	1	2	1	1	0	0	1	1	0	0	0	0	0	1	1	1	2
37IZ0	2	2	1	2	3	2	3	2	1	2	2	2	5	2	2	4	1	1	1	1	1	2	1	2	3	1	1	3	1	2	1	2	2	1	2	3	0	0	2	2	0	0	0	0	3	2	2	1	2
37IZ1	0	1	2	1	2	1	1	0	1	3	1	1	2	1	1	1	1	1	1	1	1	1	1	1	3	1	1	1	1	1	0	1	1	0	1	0	0	0	1	2	0	0	0	0	0	1	1	1	2
37IZ2	2	1	3	3	2	2	4	2	1	2	2	2	5	1	1	2	1	1	1	1	1	1	1	1	2	1	0	4	2	1	1	2	2	1	1	0	0	0	1	2	0	0	0	0	3	2	3	1	1
37IZ3	1	2	1	1	2	1	2	1	3	5	1	1	2	1	1	1	2	1	2	2	3	1	2	2	7	0	2	2	2	7	1	1	2	2	0	1	0	0	0	0	0	0	0	0	0	1	0	1	3
37IZ4	1	1	1	1	1	1	1	1	1	2	1	1	2	1	0	2	1	1	1	1	1	1	1	3	3	1	1	1	1	1	1	1	1	1	1	2	0	0	1	1	0	0	0	0	0	1	1	1	1
37IZ5	1	1	1	1	1	1	1	1	1	3	2	1	3	1	1	0	2	1	1	1	1	1	1	1	8	2	3	2	1	1	1	1	0	1	1	3	0	1	1	1	0	0	1	0	2	1	2	1	1
37IZ6	1	2	1	1	2	1	2	1	2	4	3	1	2	2	2	3	2	2	2	2	2	2	2	2	6	2	3	4	2	1	2	2	1	1	1	3	0	0	2	5	0	0	0	0	0	1	1	1	2
37IZ7	1	1	1	1	2	1	2	1	1	2	1	1	3	1	1	1	1	1	1	1	2	1	1	1	3	1	2	4	1	1	1	1	1	2	1	1	1	1	1	2	1	1	1	1	4	1	1	1	2
37IZ8	1	1	1	2	1	1	4	1	1	2	3	0	2	1	1	1	3	3	1	1	1	1	1	3	5	1	5	2	1	1	1	1	1	1	1	1	2	1	1	1	1	1	1	1	2	1	5	1	1
37IZ9	1	1	1	1	2	2	2	1	1	2	2	1	4	1	1	3	1	1	1	1	1	1	1	1	3	1	2	2	1	1	1	1	1	1	1	2	0	0	1	1	0	0	0	0	5	1	1	1	1
37IZA	1	1	0	1	1	1	2	1	1	2	2	1	2	1	1	3	0	1	1	1	1	1	1	1	3	1	1	2	1	1	1	1	1	1	1	1	0	0	1	1	0	0	0	0	4	1	1	1	2
37IZB	1	1	1	1	1	1	2	1	1	2	1	1	1	1	1	2	1	1	1	1	1	1	1	1	3	1	1	2	1	1	1	1	1	1	1	1	0	1	1	1	1	1	1	0	2	1	1	1	2
37IZC	1	2	1	1	4	1	2	1	2	4	2	1	2	2	2	2	2	2	2	2	2	2	2	2	6	2	2	5	2	1	2	1	1	1	1	3	0	0	1	1	0	0	0	0	2	1	1	1	1
37IZD	1	1	2	1	3	2	2	1	2	2	3	2	2	1	1	2	2	0	1	1	1	1	1	1	7	2	2	3	1	1	1	1	2	2	1	3	0	0	1	1	0	0	0	0	0	2	2	2	2
37IZE	2	2	1	1	4	2	3	2	0	8	2	1	1	2	1	4	2	2	1	2	2	2	1	2	4	1	3	6	0	3	2	1	2	1	1	5	0	0	2	4	0	0	0	0	0	1	1	4	7
37IZF	1	1	1	1	3	1	2	1	1	2	2	1	2	1	2	2	1	2	2	2	3	3	2	3	4	1	2	2	2	1	2	1	2	1	1	2	1	1	2	2	1	0	0	0	2	1	1	1	1
37IZG	3	2	5	4	2	1	3	2	4	4	4	2	8	2	2	3	2	2	1	2	2	2	2	2	13	3	2	7	2	4	2	5	0	1	2	1	1	1	4	4	0	0	0	0	0	2	3	1	1
37IZH	1	1	2	1	1	2	1	1	1	2	1	2	2	1	1	1	2	1	1	1	1	1	1	1	6	2	2	2	1	3	1	1	5	2	1	4	2	1	1	2	5	3	2	0	9	1	1	1	1
37IZI	1	1	1	1	1	1	1	1	1	2	1	1	2	1	1	1	1	1	1	1	1	1	1	1	3	1	4	1	1	1	1	1	2	2	1	0	1	1	1	2	1	1	1	0	1	1	1	1	1
37IZJ	1	2	1	1	1	1	4	1	1	8	3	1	3	1	1	2	3	1	1	1	1	2	2	2	7	2	4	4	1	6	1	1	1	1	1	0	0	1	1	1	1	1	1	1	1	1	3	1	1
37IZK	1	1	1	1	1	1	3	1	2	2	1	1	2	1	1	1	2	1	1	1	1	0	1	1	7	2	2	1	1	1	1	1	1	1	1	1	0	0	1	1	0	0	0	0	1	1	1	1	1
37IZM	1	1	2	1	1	1	2	1	0	1	2	1	2	1	1	1	1	1	1	1	1	1	1	1	2	0	2	3	1	1	1	1	1	1	1	2	0	0	0	1	0	0	0	0	0	1	1	1	2
37IZN	1	1	1	1	3	1	5	1	4	4	1	1	2	2	1	1	1	2	1	2	2	2	2	1	3	5	3	1	2	1	2	1	1	1	2	2	0	0	1	2	0	0	0	0	1	1	2	1	1
37IZP	1	1	1	1	2	2	1	1	0	2	2	1	2	1	1	1	1	1	1	1	2	1	1	1	4	1	1	1	1	1	1	1	1	1	1	1	0	7	1	1	0	0	1	1	2	1	2	1	2
37IZQ	1	0	0	1	1	1	1	1	0	0	2	1	1	0	0	0	0	0	0	0	0	0	0	0	0	0	0	0	0	1	0	1	1	1	0	1	0	0	1	1	0	0	0	0	0	1	1	1	1
37IZR	2	1	1	1	10	2	4	2	1	2	3	2	2	2	2	3	1	2	2	2	2	1	1	1	4	0	3	3	2	2	2	1	2	4	1	2	0	0	2	3	0	0	0	0	4	2	1	2	4
37IZS	2	4	2	2	7	3	4	2	7	16	4	2	8	6	4	5	7	5	5	5	5	5	5	7	30	6	8	5	4	4	4	2	2	2	2	3	1	2	4	5	2	1	1	1	8	2	3	3	4
37IZT	1	1	1	1	1	1	1	1	1	2	1	1	2	1	1	1	0	1	1	1	1	1	1	1	3	1	1	1	1	1	1	1	1	1	1	0	0	0	1	1	1	1	1	1	1	1	1	1	1
37IZU	1	1	1	1	1	1	1	1	1	2	1	1	2	1	1	1	1	1	1	1	1	1	1	1	4	1	2	2	1	2	1	1	1	1	1	3	0	0	1	2	0	0	0	0	0	0	1	1	2
37IZV	2	2	2	3	4	3	4	2	2	6	4	2	5	3	3	5	2	3	3	3	3	1	3	3	6	1	4	5	3	3	3	3	3	2	3	5	0	1	3	4	1	1	1	1	8	3	6	3	3
37IZW	2	1	3	2	1	1	2	2	2	3	2	3	4	1	1	4	1	1	1	1	1	1	2	2	9	3	1	2	1	1	1	3	2	2	1	4	0	0	1	1	0	0	0	1	2	1	1	5	5
37IZX	1	2	1	2	2	1	2	1	1	2	1	1	2	1	0	2	1	1	1	1	2	1	1	1	3	1	2	2	1	1	1	2	1	2	1	1	1	1	1	1	1	1	1	1	1	1	1	1	1
37IZY	0	1	0	0	0	0	0	0	0	3	0	0	0	2	2	3	2	2	0	2	2	1	2	1	3	1	2	0	1	0	0	0	0	0	0	0	0	0	0	1	0	0	0	0	0	0	0	0	0
37IZZ	3	2	2	1	2	2	2	4	2	4	1	1	1	2	2	2	1	2	3	2	2	1	1	2	5	2	1	4	2	1	2	1	1	1	1	2	0	0	2	2	0	0	0	0	0	1	2	1	2
37J00	1	1	1	1	2	1	2	1	1	6	1	1	1	1	1	1	1	1	1	1	1	1	1	1	3	0	1	1	1	1	1	1	1	2	1	2	2	1	1	1	2	0	1	1	1	1	2	1	1
37J01	1	1	1	1	1	1	2	2	1	4	2	1	2	1	1	1	1	1	1	1	1	1	1	1	3	1	1	1	1	2	1	1	1	0	1	3	0	0	1	1	0	0	0	0	0	1	1	1	2
37J02	1	1	1	1	1	1	2	1	2	2	3	1	2	1	1	1	1	1	1	1	1	1	1	1	5	1	4	1	1	2	1	1	1	1	1	1	0	0	2	1	0	0	1	0	1	1	1	1	1
37J03	1	1	1	1	1	1	1	1	1	1	1	1	2	0	1	2	1	1	0	1	0	1	1	1	2	0	1	1	0	1	1	1	1	1	1	1	0	0	1	1	0	0	0	0	1	1	1	1	2
37J04	1	5	1	1	2	1	1	1	4	6	3	1	1	3	3	5	1	3	2	3	2	3	3	2	9	3	3	3	3	1	3	1	1	1	1	2	0	2	1	1	0	1	1	0	4	1	1	1	1
37J05	1	1	1	1	1	1	2	1	0	4	1	1	2	1	1	1	2	1	1	1	1	2	1	1	6	1	1	1	1	3	1	1	1	1	1	2	1	1	1	1	1	0	0	0	1	1	1	1	1
37J06	2	5	1	3	6	3	5	2	14	11	4	2	4	6	4	5	12	4	4	8	4	4	6	7	19	10	6	7	4	3	7	3	2	2	3	3	0	0	3	3	0	0	0	0	0	4	4	4	4
37J07	1	1	1	1	1	1	0	0	0	2	1	1	1	1	1	1	1	1	1	1	1	1	1	1	4	1	1	1	1	1	1	1	1	0	1	2	0	0	0	0	0	0	0	0	0	1	1	1	1
37J08	1	2	2	1	1	1	3	1	1	4	2	1	2	1	1	2	1	2	2	2	2	1	1	2	8	2	3	3	2	1	1	1	1	1	1	3	0	0	2	1	0	0	0	0	1	1	1	1	1
37J09	2	1	2	2	2	3	2	6	2	2	2	1	6	2	1	3	1	2	3	2	2	2	2	2	6	2	2	3	2	1	1	2	1	4	2	4	1	1	1	2	1	1	1	1	2	2	4	1	1
37J0A	1	1	1	1	1	1	2	1	1	2	1	1	0	1	1	1	1	1	1	1	1	1	1	1	3	1	1	2	1	1	1	1	1	1	1	1	0	0	0	1	0	0	0	0	0	1	1	1	2
37J0B	1	2	1	1	2	1	1	1	1	8	1	1	3	2	2	1	2	2	2	2	2	2	2	3	6	2	3	1	2	1	2	1	1	1	1	2	0	0	2	2	0	0	0	0	0	1	2	1	1
37J0C	2	3	1	2	2	2	4	2	3	8	4	2	4	3	3	4	3	3	3	3	3	3	5	3	10	3	3	4	3	2	2	2	2	1	2	4	0	0	2	2	0	0	0	0	2	2	2	2	2
37J0D	2	3	1	1	3	2	5	2	2	9	3	2	6	4	3	1	2	4	4	4	4	3	4	4	8	2	7	4	4	1	4	1	3	1	1	5	0	0	2	4	0	0	0	0	0	1	2	2	3
37J0E	1	2	2	1	2	1	2	1	2	4	2	2	2	2	1	2	2	2	2	2	2	0	2	3	6	2	3	2	2	1	2	1	1	1	1	2	0	0	3	1	0	0	0	0	0	1	1	1	1
37J0F	2	2	2	1	1	1	2	2	1	3	3	1	2	1	1	1	1	1	1	1	1	1	2	2	3	1	1	1	1	1	2	1	3	1	1	4	1	1	2	1	1	1	1	0	1	1	1	1	1
37J0G	2	2	1	2	2	4	3	3	0	2	3	1	1	2	1	2	2	2	2	2	2	2	1	2	2	1	3	5	2	1	2	3	1	2	2	1	1	1	2	5	1	1	1	1	4	3	3	1	1
37J0H	2	1	3	2	6	2	3	2	1	5	4	2	4	2	2	4	1	1	2	2	2	2	1	2	3	1	4	10	2	2	2	2	2	1	3	2	0	0	4	5	0	0	0	0	3	2	2	2	3
37J0I	1	2	1	1	2	1	2	1	1	2	2	1	2	2	2	2	1	2	2	2	2	2	2	2	3	1	5	3	2	1	2	1	2	1	1	6	1	1	3	3	1	1	1	1	2	1	1	2	4
37J0J	5	4	6	3	8	10	5	5	4	7	12	5	14	2	2	7	2	2	2	2	2	2	3	2	10	4	2	5	2	18	2	3	6	6	11	5	0	5	7	7	0	7	1	1	2	6	6	3	3
37J0K	2	2	1	1	2	1	4	2	1	7	4	2	4	1	2	3	2	2	0	2	0	2	2	2	2	1	3	2	2	2	1	1	2	1	1	3	0	0	2	5	0	0	0	0	0	2	2	3	5
37J0M	1	2	1	1	3	1	2	1	3	2	1	1	1	1	1	0	0	2	1	1	1	1	5	4	6	0	0	0	0	0	1	1	1	1	1	1	0	1	1	1	0	0	0	0	2	1	1	0	0
37J0N	2	2	1	7	2	2	2	2	2	7	1	1	4	2	2	3	2	2	2	2	2	3	3	2	7	1	2	4	2	2	2	2	1	1	1	1	1	1	1	2	2	1	1	1	4	1	1	1	1
37J0P	1	2	1	1	2	1	3	1	1	9	2	2	7	2	2	1	2	2	2	2	2	1	2	2	5	1	4	2	2	1	2	1	1	1	1	1	1	1	1	3	1	1	0	1	1	1	1	1	2
37J0Q	1	2	1	1	4	1	2	1	0	6	2	1	2	4	2	4	1	2	3	5	2	4	2	2	6	2	4	8	5	2	2	1	1	1	1	2	0	0	2	4	0	0	0	0	0	1	1	2	2
37J0R	0	1	1	1	2	2	4	1	1	2	3	2	4	1	0	2	1	1	1	1	1	0	1	1	3	0	2	2	1	2	1	1	1	1	1	1	0	0	2	3	0	0	0	0	0	1	1	2	2
37J0S	1	1	1	1	2	1	2	1	0	2	1	1	1	2	1	2	0	1	1	1	1	1	1	1	2	1	1	3	1	1	1	1	1	1	1	2	0	0	1	1	0	0	0	0	1	2	0	1	2
37J0T	1	1	1	1	2	1	2	1	1	2	2	1	4	0	1	2	1	1	1	1	1	1	1	1	5	0	2	2	1	3	1	1	1	1	1	2	0	0	1	2	0	0	0	0	1	1	1	1	1
37J0U	2	1	1	1	2	4	3	2	1	2	4	1	2	1	1	2	1	1	1	1	1	1	1	1	5	2	2	2	1	2	1	1	4	1	1	5	1	1	2	4	1	1	1	1	1	2	2	1	1
37J0V	2	3	2	1	2	1	1	2	8	4	1	1	4	2	1	1	2	2	2	2	2	2	2	2	9	5	2	1	2	2	2	1	1	2	2	1	0	0	2	2	0	0	0	0	1	1	1	1	0
37J0W	1	1	1	2	1	1	2	1	1	6	2	1	2	1	1	2	1	1	1	1	1	1	2	1	3	1	4	1	1	1	1	1	0	1	1	2	0	0	1	2	0	0	0	0	0	1	1	1	2
37J0X	1	1	1	1	1	1	2	1	1	2	1	1	2	1	1	1	1	1	2	1	1	1	2	1	3	1	1	1	1	1	1	1	1	1	1	1	0	2	1	2	0	2	1	1	1	1	1	1	2
37J0Y	1	2	1	1	2	1	2	3	1	5	2	1	3	2	2	1	2	2	3	2	2	2	2	3	3	1	3	2	2	2	2	1	1	0	5	2	0	0	2	1	0	0	0	0	0	1	2	1	2
37J0Z	2	2	4	2	4	4	4	4	2	6	4	3	8	2	2	4	1	2	2	2	2	2	3	2	7	1	2	3	2	4	2	2	2	1	2	4	1	1	3	3	1	1	1	1	3	3	2	2	4
37J10	6	3	3	4	6	8	5	5	10	11	11	12	12	3	3	2	6	4	4	3	3	6	8	8	21	8	5	1	4	24	3	4	3	4	4	4	0	0	7	6	0	0	0	0	0	10	3	9	11
37J11	2	2	4	2	3	2	5	2	2	5	7	1	3	3	2	2	2	2	2	2	2	1	3	2	8	2	3	4	3	2	2	2	1	1	1	3	0	0	4	6	0	0	0	0	0	2	3	2	4
37J12	2	2	2	2	4	2	3	2	2	5	4	2	4	2	2	3	2	2	2	2	2	2	2	2	6	2	3	4	2	2	2	2	2	1	2	6	0	0	3	4	0	0	0	0	0	2	3	2	3
37J13	4	3	2	4	6	4	5	5	4	6	7	4	11	3	2	2	3	2	4	3	3	3	3	3	12	4	3	10	3	5	3	4	4	4	1	4	0	0	1	1	0	2	1	1	1	3	4	2	4
37J14	1	2	2	2	3	2	4	2	2	6	2	1	4	2	2	2	2	2	2	3	2	2	2	2	6	2	2	2	2	1	2	2	3	2	2	2	0	0	2	3	0	0	0	0	1	2	2	1	1
37J15	1	1	1	1	2	1	1	1	1	2	1	1	2	1	1	1	2	1	1	1	1	1	1	1	5	0	2	1	1	1	1	1	1	1	1	1	0	0	1	1	0	0	0	0	1	2	1	1	7
37J16	1	2	2	1	3	1	3	1	1	7	2	1	5	2	2	2	2	2	2	2	2	2	2	2	11	2	3	2	2	1	2	1	1	2	2	3	1	1	2	2	1	1	1	1	6	2	3	2	2
37J17	1	1	1	2	1	1	2	3	2	5	1	2	2	1	1	1	1	2	1	1	1	1	2	2	4	1	2	1	1	1	1	2	2	2	2	1	0	0	2	1	0	0	0	0	1	2	1	1	2
37J18	1	1	1	1	1	1	2	1	1	3	1	1	1	0	0	1	1	1	1	0	0	1	1	1	3	1	1	1	1	1	1	1	1	1	2	0	1	1	1	1	1	0	1	1	1	1	1	1	1
37J19	1	3	1	2	3	1	2	1	3	8	4	2	4	2	3	5	2	3	3	3	3	3	6	3	9	3	4	5	3	1	3	2	1	1	0	2	0	0	1	3	0	0	0	0	0	3	1	1	2
37J1A	1	2	2	1	3	1	2	1	2	2	2	1	4	1	1	3	1	1	1	1	2	0	1	2	8	3	1	4	1	2	1	1	1	2	2	3	0	0	1	2	0	0	0	0	0	1	1	1	1
37J1B	1	1	1	1	3	2	2	1	1	3	2	1	2	3	1	2	1	2	1	2	1	2	1	1	4	1	2	3	2	7	1	1	1	1	1	2	0	0	1	2	0	1	2	0	0	1	1	1	2
37J1C	1	1	2	3	1	4	4	1	2	2	1	1	1	1	1	2	1	1	1	1	1	1	4	2	5	4	2	3	1	1	1	3	1	1	8	2	0	1	0	1	1	1	1	1	1	1	2	1	2
37J1D	1	1	1	1	4	1	2	1	0	2	2	1	3	0	1	2	0	1	0	1	1	1	0	1	1	1	2	1	1	2	1	1	1	1	2	1	1	1	2	2	1	1	1	1	2	1	1	1	1
37J1E	1	1	1	1	4	1	1	1	1	2	2	2	2	1	1	1	1	1	1	1	1	1	1	1	2	2	1	1	1	1	1	1	1	1	1	1	0	0	1	1	0	0	0	0	1	1	1	1	1
37J1F	1	3	1	1	3	1	2	1	2	6	2	1	4	3	3	1	2	3	3	3	3	3	3	3	6	2	5	2	3	1	3	1	1	1	1	1	0	0	1	1	0	0	0	0	0	1	1	1	1
37J1G	1	2	1	1	4	1	2	1	1	3	1	1	3	1	1	1	2	2	1	1	1	0	1	1	3	1	2	2	1	1	1	1	1	1	1	2	0	0	1	1	1	0	0	0	4	1	1	1	1
37J1H	1	1	1	0	1	1	0	1	1	2	1	1	0	2	2	1	1	2	1	2	1	1	1	1	3	1	1	1	2	0	3	0	1	1	0	0	0	0	1	1	0	0	0	0	0	1	1	0	0
37J1I	1	1	1	1	1	1	2	1	1	3	1	1	2	1	1	1	1	1	1	1	1	1	1	1	5	1	2	2	1	1	1	1	1	1	1	2	0	0	1	1	0	0	0	0	2	1	1	1	2
37J1J	1	1	1	1	2	1	2	1	1	3	2	1	2	1	1	1	1	1	1	1	1	1	1	1	4	1	1	1	1	1	1	3	1	1	1	1	0	0	1	1	0	0	0	0	0	1	1	1	2
37J1K	1	2	1	1	2	1	2	1	3	4	1	1	1	3	2	1	1	3	2	3	1	3	2	2	9	2	3	2	2	1	2	1	1	2	1	2	0	0	1	2	0	1	2	1	0	1	1	1	2
37J1M	4	1	5	1	2	3	3	4	1	2	2	1	2	1	1	2	1	1	1	1	1	1	1	1	4	1	2	1	1	1	1	2	3	1	1	3	1	1	3	3	1	1	1	1	1	1	3	2	5
37J1N	1	1	1	1	2	1	2	1	1	2	1	1	0	1	1	1	1	1	1	1	1	1	1	1	4	1	1	1	1	1	1	1	1	2	1	2	0	0	1	1	0	0	0	1	0	1	2	1	1
37J1P	1	4	1	1	4	1	1	1	5	6	3	1	2	3	3	3	4	3	4	4	3	3	4	3	19	4	4	7	3	1	3	1	2	1	2	3	0	0	1	2	0	0	0	0	3	1	1	2	3
37J1Q	1	1	1	1	5	1	3	1	2	4	2	1	2	1	1	1	1	1	1	1	1	1	1	2	4	2	1	1	1	1	1	1	1	1	1	2	1	1	1	1	1	1	1	1	1	1	2	1	1
37J1R	1	3	1	1	4	1	3	1	2	8	2	3	2	3	2	2	2	3	2	3	3	1	3	3	8	3	4	2	3	1	3	1	1	1	1	2	0	0	2	2	0	0	0	0	1	1	1	1	1
37J1S	6	2	3	3	6	3	3	6	2	4	3	3	6	3	2	3	2	4	2	3	3	2	2	2	3	2	2	2	3	6	2	3	4	2	2	7	0	0	2	2	0	0	0	0	2	5	3	3	2
37J1T	1	0	1	1	1	1	1	1	0	0	1	1	1	0	0	0	0	0	0	0	0	0	0	0	0	0	0	0	0	2	0	1	1	0	1	1	0	0	1	1	0	0	0	0	0	1	1	1	0
37J1U	2	2	3	1	2	1	2	1	2	10	1	2	2	1	1	0	2	4	4	2	1	3	3	3	4	3	2	1	1	11	1	1	1	1	2	2	0	1	2	2	1	1	1	0	2	1	1	1	1
37J1V	1	2	1	1	3	1	2	1	2	3	2	1	2	2	2	2	2	3	2	2	2	2	1	3	6	2	2	3	2	1	2	1	1	1	1	1	1	1	1	2	0	1	1	1	2	1	1	1	2
37J1W	1	1	1	1	1	1	2	1	1	2	1	2	1	1	1	1	2	1	1	1	1	1	1	2	6	0	1	1	1	1	1	1	3	1	1	2	1	1	1	1	1	0	1	1	1	1	2	1	2
37J1X	1	1	1	1	2	1	2	1	1	3	1	1	2	1	1	1	1	1	1	1	1	1	1	1	3	1	1	1	1	2	1	1	1	1	1	2	1	1	2	2	1	1	1	1	1	1	1	1	2
37J1Y	11	5	2	5	12	7	4	10	8	31	4	2	20	5	6	2	3	4	2	4	3	3	13	10	13	7	8	2	4	18	2	11	6	3	2	19	0	0	0	0	0	0	0	0	0	4	0	2	2
37J1Z	1	0	1	1	1	1	1	1	0	0	1	1	0	0	0	1	0	0	0	0	0	0	0	0	0	0	0	0	0	3	0	1	0	2	1	1	0	0	1	1	0	0	0	0	0	1	0	0	0
37J20	1	2	1	1	2	1	2	1	1	7	2	1	1	3	3	4	2	3	3	3	3	3	2	3	7	2	4	3	3	2	2	1	1	1	1	2	0	0	1	1	0	0	0	0	0	1	1	1	2
37J21	3	2	1	2	3	3	8	3	1	3	6	4	5	2	1	2	2	1	1	2	2	1	1	1	1	1	1	3	2	3	2	2	2	1	1	5	1	0	3	5	1	0	0	0	5	3	2	4	6
37J22	2	4	1	2	4	2	2	2	3	11	4	2	4	5	5	5	3	5	6	5	5	5	6	4	9	3	6	8	5	2	5	2	2	2	2	4	0	0	3	6	0	0	0	0	5	2	2	2	4
37J23	1	1	1	1	3	1	1	1	1	3	1	1	2	1	1	1	1	1	1	1	1	1	1	0	3	1	0	1	1	1	1	1	1	1	1	3	0	0	0	1	0	0	0	0	2	1	1	1	2
37J24	3	6	3	1	1	3	3	4	4	19	2	1	6	6	7	3	3	6	7	6	7	6	10	7	15	5	8	1	6	1	6	2	3	4	2	8	0	1	2	1	0	0	0	0	4	1	1	1	10
37J25	1	1	2	1	2	1	1	1	1	2	1	1	2	1	2	1	1	3	0	2	2	2	2	2	3	1	1	1	1	1	1	1	1	1	1	1	1	1	1	2	1	0	1	0	1	1	1	1	1
37J26	1	1	1	2	2	1	4	1	1	5	1	3	3	1	1	1	1	2	1	1	1	1	1	1	3	1	1	2	2	5	4	2	2	1	1	2	0	0	3	2	1	0	1	0	1	1	1	1	1
37J27	0	0	0	0	0	1	0	0	0	0	0	0	0	0	0	0	0	0	0	0	0	0	0	0	0	0	0	0	0	0	0	0	0	0	1	0	0	0	0	0	0	0	0	0	0	0	1	0	0
37J28	1	0	0	1	1	1	8	1	0	0	1	1	0	0	0	0	0	0	0	0	0	0	0	0	0	0	0	0	0	3	0	1	2	2	1	4	0	0	1	1	0	0	0	0	0	1	1	0	0
37J29	1	1	1	1	2	2	4	1	1	6	1	1	4	2	2	2	1	2	3	2	2	2	2	2	3	1	4	2	2	1	1	1	1	1	1	1	1	1	1	2	1	0	1	1	1	1	2	1	1
37J2A	1	0	2	1	1	0	0	1	1	0	1	1	1	0	0	1	1	0	0	0	0	0	0	1	3	1	1	1	0	1	0	1	1	1	1	1	1	0	0	0	0	0	0	0	0	1	0	1	2
37J2B	2	1	0	1	2	2	2	3	1	6	1	2	3	2	1	2	1	2	2	2	2	2	2	1	3	2	1	1	2	3	2	1	3	1	1	12	1	0	1	1	1	0	0	0	3	1	1	1	1
37J2C	2	1	3	2	4	2	4	2	1	4	2	1	6	4	3	3	1	3	8	4	5	5	3	1	4	1	2	3	3	3	3	1	1	2	2	5	1	1	3	3	1	1	1	1	5	2	1	2	3
37J2D	2	2	1	1	2	1	3	2	0	2	2	1	3	2	5	1	1	2	1	3	1	1	3	1	2	0	1	2	2	6	1	1	1	1	1	2	1	0	1	2	0	0	0	0	0	1	1	2	3
37J2E	1	0	1	1	1	2	3	1	0	0	1	1	2	0	0	0	0	0	0	0	0	0	0	0	0	0	0	0	0	1	0	1	1	1	1	2	0	0	1	2	0	0	0	0	0	1	2	1	1
37J2F	3	3	2	3	7	4	6	3	3	7	4	3	8	3	3	4	3	3	3	3	4	3	3	3	8	2	4	6	3	3	3	3	3	3	2	5	0	0	4	6	0	0	0	0	6	3	3	4	6
37J2G	2	3	1	2	4	2	3	2	4	6	4	2	2	3	2	4	2	3	3	3	3	3	3	3	7	3	6	4	2	2	3	2	3	1	2	4	0	0	1	3	0	0	0	0	0	2	2	2	3
37J2H	1	1	1	1	1	1	1	1	1	3	2	1	1	1	1	1	1	1	1	1	1	1	1	1	3	1	1	1	1	2	1	1	1	1	1	1	1	1	1	1	1	1	1	1	1	1	1	1	2
37J2I	2	4	2	2	3	2	4	4	6	10	3	2	5	5	3	4	5	5	4	4	5	4	4	4	16	5	3	3	5	5	4	2	3	3	3	3	0	0	4	6	0	0	0	0	3	2	3	2	3
37J2J	4	3	4	4	8	5	7	5	5	10	6	5	8	5	1	5	4	5	3	3	3	3	3	3	22	8	5	11	4	4	3	4	4	2	2	8	2	1	5	8	1	1	0	1	4	4	4	3	8
37J2K	3	14	1	3	7	7	9	4	22	54	7	4	8	11	6	4	9	8	12	11	9	14	17	32	35	19	23	7	11	32	7	3	4	1	2	9	0	0	5	4	0	0	0	0	2	5	7	2	3
37J2M	1	2	1	2	1	1	2	1	1	5	1	1	4	2	3	2	1	2	1	1	2	2	2	2	4	1	3	1	2	2	1	1	1	1	1	3	0	0	1	2	0	0	0	0	2	1	1	1	2
37J2N	2	2	1	2	2	1	3	2	4	7	3	2	3	2	2	4	1	2	2	2	2	2	2	2	7	2	4	3	2	2	2	2	1	1	1	3	0	1	0	2	0	0	0	0	2	2	2	1	1
37J2P	1	1	1	1	1	2	2	1	2	6	3	1	2	2	2	2	1	2	2	2	3	2	2	2	11	1	2	2	2	1	2	1	3	1	2	3	1	1	3	1	1	1	1	1	1	1	1	2	3
37J2Q	4	4	4	4	6	4	4	4	1	10	3	1	7	5	3	5	3	5	5	5	6	5	2	4	10	2	7	8	6	3	5	3	6	2	2	8	2	1	1	5	2	1	1	1	5	2	4	2	5
37J2R	1	1	3	1	1	1	2	1	1	2	3	1	2	1	1	2	1	1	2	1	1	1	1	1	4	1	1	2	1	1	1	1	1	1	1	3	1	1	2	1	1	1	1	0	3	1	1	1	1
37J2S	1	1	1	1	1	1	2	1	2	2	1	1	2	1	0	1	1	1	1	1	1	1	2	1	3	1	1	1	2	1	1	1	1	1	2	2	1	1	2	1	1	1	1	1	1	1	1	1	1
37J2T	1	1	2	1	1	1	2	1	1	2	2	1	2	1	1	1	1	1	1	1	1	1	1	1	3	0	2	1	1	1	1	1	1	1	1	1	0	0	1	2	0	0	0	0	1	1	1	2	3
37J2U	1	1	1	1	4	1	2	1	2	2	2	1	2	1	1	2	1	1	0	1	1	1	1	1	8	3	2	3	1	2	1	1	1	1	1	1	0	1	2	2	1	1	1	1	3	1	0	1	2
37J2V	3	0	0	2	3	3	2	1	0	0	1	4	0	0	0	0	0	0	0	0	0	0	0	0	0	0	0	0	0	8	0	2	4	0	0	1	0	0	0	0	0	0	0	0	0	1	1	0	0
37J2W	3	3	2	3	8	5	4	4	3	8	7	4	6	3	3	3	3	3	3	3	3	3	3	3	12	3	9	6	3	3	3	5	5	2	3	6	2	1	3	6	0	2	1	0	4	4	3	2	4
37J2X	1	1	2	1	1	1	2	1	1	2	2	1	2	1	1	1	1	1	1	1	1	1	1	1	4	1	1	2	1	1	1	1	1	5	2	1	2	1	2	2	1	1	1	1	2	2	1	1	2
37J2Y	1	1	1	1	1	1	2	1	1	2	1	1	2	1	1	1	0	1	1	1	1	1	1	1	4	1	2	1	1	1	1	1	0	1	1	1	0	0	0	2	0	0	0	0	0	1	1	1	2
37J2Z	1	1	2	1	1	1	1	1	3	3	1	1	0	1	0	1	1	1	1	1	1	1	1	1	10	2	1	1	1	1	1	1	1	1	1	4	0	0	1	1	0	0	0	0	1	1	3	1	1
37J30	1	1	1	1	1	1	2	1	3	6	2	2	2	1	1	1	1	2	1	1	1	1	2	1	7	2	1	1	1	1	1	1	1	1	1	4	0	0	1	1	0	0	0	0	1	1	1	1	3
37J31	2	3	1	2	3	3	4	2	2	6	3	2	3	3	3	3	3	3	3	3	3	3	3	3	9	3	6	5	3	2	3	2	2	1	1	4	1	0	4	3	1	1	1	0	4	2	1	2	3
37J32	2	2	1	2	6	2	4	2	0	2	5	2	3	2	2	4	0	2	0	2	2	1	0	1	1	0	2	9	1	3	1	2	2	1	1	6	0	0	3	5	0	0	0	0	0	2	2	3	4
37J33	1	0	1	0	2	1	3	0	0	0	2	1	3	0	0	0	0	0	0	0	0	0	0	0	0	0	0	0	0	3	0	1	2	0	4	1	0	0	1	1	0	0	0	0	0	1	1	2	0
37J34	2	4	1	2	4	2	3	2	3	10	2	2	1	5	4	4	3	5	5	5	5	5	4	3	4	3	4	11	5	2	5	2	2	1	1	2	0	0	3	4	0	0	0	0	0	2	2	1	1
37J35	1	2	1	1	1	2	6	1	1	6	2	1	4	2	1	4	2	2	2	2	1	2	2	2	11	4	3	6	2	1	2	1	1	2	1	2	0	0	3	3	0	0	0	0	3	1	2	1	2
37J36	1	1	1	1	1	1	1	1	1	4	1	1	2	1	1	1	1	1	1	1	1	1	1	1	5	1	1	1	1	6	1	1	1	1	1	2	1	1	1	1	1	0	1	1	1	1	1	1	2
37J37	2	2	1	2	2	2	4	2	2	3	3	2	6	1	2	2	1	2	2	1	2	2	1	1	9	2	3	4	1	4	2	2	2	0	2	6	0	0	5	4	0	0	0	0	0	2	2	3	6
37J38	1	1	1	2	3	2	5	1	1	2	1	1	2	1	1	2	1	1	1	1	1	1	2	2	9	1	2	2	1	1	1	3	1	1	2	2	0	1	1	1	0	1	2	1	7	2	1	1	1
37J39	1	1	1	1	1	1	2	1	1	2	4	1	2	1	1	2	1	1	0	1	1	1	1	1	3	1	2	2	1	6	1	1	1	1	1	2	1	1	2	2	1	0	0	1	2	1	1	1	2
37J3A	1	0	0	1	1	0	0	1	0	0	1	1	0	0	0	0	0	0	0	0	0	0	0	0	0	0	0	0	0	0	0	0	0	0	0	1	0	0	0	0	0	0	0	0	0	0	0	0	0
37J3B	3	4	6	3	8	3	5	3	9	12	11	5	9	4	4	3	6	4	4	4	5	4	3	3	17	7	5	8	4	4	5	3	3	2	3	6	0	0	5	8	0	0	0	0	0	3	3	6	8
37J3C	1	1	1	1	1	1	2	1	1	2	2	1	2	1	1	2	1	1	1	1	1	0	1	1	3	1	1	4	1	1	1	1	1	1	1	5	0	1	1	2	0	1	1	1	2	2	1	1	2
37J3D	1	4	1	1	2	1	2	1	4	10	3	1	2	4	4	2	3	4	3	4	4	3	4	4	7	3	4	9	4	2	4	1	1	1	1	3	0	0	2	2	0	0	0	0	2	2	1	1	1
37J3E	1	0	1	1	2	2	2	1	0	0	1	1	2	1	1	1	1	1	0	1	1	1	0	0	1	1	0	3	1	1	1	1	1	2	1	1	0	0	1	3	0	0	0	0	2	1	1	1	2
37J3F	1	4	5	1	2	1	4	1	6	10	1	2	3	3	5	2	4	5	4	4	3	4	4	4	13	3	3	3	4	1	5	1	1	1	1	3	0	0	4	3	0	1	1	0	1	1	1	1	1
37J3G	1	1	1	1	1	1	1	1	1	2	1	1	2	1	0	1	1	1	1	1	1	1	1	2	3	1	1	2	1	1	1	1	1	1	1	3	1	1	2	1	1	1	1	1	1	1	1	1	2
37J3H	3	1	2	1	1	3	4	3	3	4	1	1	2	4	4	2	1	4	7	3	8	3	3	3	4	1	3	2	2	1	5	1	1	1	1	6	0	0	0	0	0	0	0	0	0	4	1	1	1
37J3I	1	2	1	1	3	1	3	1	4	6	1	3	3	3	3	2	3	3	2	3	3	3	3	2	10	4	2	2	3	2	3	1	1	1	1	1	1	1	1	2	1	1	2	2	2	2	1	2	20
37J3J	1	1	1	1	2	1	2	1	3	6	3	2	2	5	3	3	5	4	3	4	2	3	2	2	11	4	2	3	5	2	1	1	2	1	1	2	0	0	3	2	0	0	2	0	2	2	2	2	3
37J3K	1	2	1	1	2	4	2	1	1	3	1	4	2	1	0	2	1	1	1	1	1	1	1	2	4	1	2	1	1	3	0	1	1	1	2	3	2	1	1	1	2	1	1	1	1	1	1	1	1
37J3M	1	2	2	1	3	2	5	1	1	4	2	1	4	2	1	2	1	2	2	2	2	2	2	4	7	2	2	1	2	1	2	1	1	1	2	3	1	1	2	2	1	0	1	0	0	1	1	1	2
37J3N	1	1	3	1	2	1	1	1	2	2	2	1	2	1	1	1	3	1	1	1	1	1	1	1	9	1	3	2	1	2	1	1	1	1	1	2	1	1	1	2	1	1	1	0	12	1	4	1	2
37J3P	2	1	1	1	1	4	1	3	3	2	2	1	2	1	1	2	2	1	1	1	2	1	1	1	10	1	2	2	1	1	1	1	2	1	1	1	1	1	1	1	1	1	2	1	1	1	1	1	1
37J3Q	1	2	2	1	2	1	0	1	3	2	2	1	0	2	1	1	3	1	1	1	2	1	3	1	8	2	1	1	1	2	1	1	1	0	1	5	1	0	1	0	0	0	0	0	0	1	1	2	3
37J3R	1	1	1	1	2	1	2	1	1	2	2	1	2	1	1	1	1	1	1	1	1	1	1	1	3	1	1	1	1	1	1	1	1	1	1	2	0	0	1	2	0	0	0	0	0	1	1	1	2
37J3S	5	6	7	5	9	6	8	5	8	13	7	3	8	7	7	9	4	7	7	10	7	6	7	7	13	6	10	15	8	6	6	5	6	5	3	11	0	0	5	9	0	1	1	0	7	5	4	5	9
37J3T	1	1	1	1	1	1	2	1	1	2	1	1	3	1	1	1	1	1	1	1	1	1	1	1	4	1	1	3	1	1	1	1	1	1	1	0	0	1	1	1	0	1	2	0	2	1	1	1	2
37J3U	1	1	1	2	1	1	5	2	0	3	2	2	3	1	1	2	1	1	1	1	1	1	1	1	3	1	1	1	1	1	1	2	2	1	1	2	1	1	2	2	1	1	1	1	2	2	2	1	2
37J3V	1	1	1	1	3	1	1	1	1	3	1	1	2	1	2	1	1	1	1	1	1	1	1	2	3	1	1	1	1	1	1	1	2	1	1	3	1	1	1	2	1	1	1	1	1	1	1	1	1
37J3W	1	1	1	1	1	1	1	1	1	2	1	1	1	1	1	1	1	1	1	1	1	1	1	1	3	1	1	1	1	1	1	1	1	1	1	2	1	0	1	1	0	0	0	0	0	1	1	1	1
37J3X	1	1	1	1	1	1	1	1	1	2	1	1	2	1	0	1	1	1	1	1	1	1	1	1	3	1	1	2	1	1	1	1	0	1	1	1	0	0	1	1	0	0	0	0	1	1	1	1	1
37J3Y	2	3	2	2	4	3	4	2	3	6	3	3	5	3	3	2	3	3	3	3	3	2	3	4	9	3	5	5	3	2	3	2	1	1	2	4	1	1	4	4	1	1	0	1	2	2	2	2	3
37J3Z	2	3	1	3	5	3	2	2	3	6	4	2	4	3	3	4	2	3	3	4	4	3	3	4	13	3	5	8	3	3	3	3	3	1	2	4	0	0	3	5	0	0	0	0	3	3	3	3	5
37J40	1	1	1	1	3	1	1	1	1	3	1	2	2	1	1	1	1	1	2	1	1	0	1	1	3	1	1	1	1	1	1	1	1	1	1	3	1	1	1	2	1	1	1	1	3	1	1	1	2
37J41	1	4	1	1	2	2	2	1	2	9	2	1	2	1	2	2	1	2	1	2	2	3	2	2	6	3	3	2	2	4	2	1	1	4	1	2	0	2	1	2	0	1	3	1	2	3	1	1	1
37J42	2	5	4	3	3	3	6	3	13	16	3	4	6	4	4	3	6	4	5	5	4	3	8	11	30	8	6	1	5	2	3	3	1	1	1	2	0	0	2	3	0	0	0	0	0	4	3	3	5
37J43	1	1	1	1	3	1	2	1	1	2	2	1	1	1	1	2	1	1	1	1	1	2	1	1	4	1	1	1	2	1	1	1	1	1	1	1	1	1	2	1	1	1	1	1	2	1	1	1	2
37J44	1	1	0	1	3	1	2	1	0	2	4	1	2	1	1	1	0	1	0	1	1	1	1	1	2	0	1	1	1	1	1	1	1	0	1	1	0	0	2	2	0	0	0	0	0	1	1	1	2
37J45	1	1	1	3	1	1	1	1	1	2	1	1	2	1	1	1	1	1	1	1	1	1	1	1	3	1	1	1	1	4	1	3	1	1	1	7	0	0	1	1	0	0	0	0	1	1	1	1	1
37J46	2	2	3	2	4	2	4	2	2	6	4	3	4	3	2	2	2	2	3	2	2	3	3	2	8	3	2	2	1	2	2	2	3	2	2	4	0	0	2	2	0	0	0	0	2	2	3	3	6
37J47	1	2	2	1	2	1	6	1	2	4	2	3	3	2	2	2	1	2	2	2	2	2	2	2	10	2	4	3	2	1	2	1	1	1	1	1	2	1	2	2	2	1	1	1	3	1	1	1	2
37J48	1	1	1	1	2	1	1	1	1	2	2	1	2	2	2	1	1	2	1	2	2	2	1	1	7	2	1	2	2	1	1	1	0	1	1	3	1	1	1	2	1	1	1	1	1	1	1	1	1
37J49	1	1	1	1	1	1	2	1	0	1	1	1	2	1	1	1	0	1	1	1	1	2	1	1	0	0	0	1	1	2	1	1	1	0	1	1	0	0	1	1	0	0	0	0	0	1	1	0	1
37J4A	1	1	5	1	1	1	2	1	0	2	1	1	1	1	1	1	1	1	1	1	1	1	1	1	3	1	1	1	1	1	0	1	1	1	1	0	0	0	1	1	0	0	0	0	0	1	2	1	2
37J4B	1	1	1	1	1	0	2	1	0	3	1	1	1	0	0	1	0	1	1	0	0	1	1	0	0	0	2	1	0	2	0	1	1	2	1	1	0	0	1	0	0	0	0	0	0	1	1	1	2
37J4C	1	0	2	1	1	1	2	2	1	6	1	1	2	1	1	1	1	0	1	1	1	1	1	1	10	3	3	2	1	2	2	1	1	1	1	1	0	0	1	1	0	0	0	0	2	1	2	1	2
37J4D	1	2	1	1	2	1	1	1	1	3	1	1	2	1	1	1	1	1	1	1	1	1	5	2	3	1	4	1	1	1	2	1	1	1	1	1	1	0	1	1	1	1	1	0	2	1	1	1	1
37J4E	2	2	1	2	4	2	3	2	2	2	2	1	2	1	1	3	2	1	1	1	1	2	1	1	9	3	2	5	1	2	1	2	1	1	1	5	1	1	2	4	1	1	1	1	4	1	2	1	2
37J4F	1	2	3	1	1	1	1	2	3	2	1	1	2	1	1	1	1	1	1	1	1	1	1	1	9	2	1	1	1	1	1	2	2	1	1	2	1	1	1	2	1	1	1	1	1	1	1	1	1
[truncated: 30,033 more rows]
[truncated: 27 more columns]
